# Supplementary material for: Fine construction of gene coexpression network analysis using GTOM and RECODE detected a critical module of neuroblastoma stages 4 and 4S
Source: Hereditas. 2024 Nov 14;161:44. doi: 10.1186/s41065-024-00342-y (PMC11562103; doi:10.1186/s41065-024-00342-y)
Supplement: Supplementary file 1 — Additional file 1. A classification list of mouse fetal adrenal gland cells in [39]. [file 41065_2024_342_MOESM1_ESM.xlsx]

## Sheet: mouse_adrenal_sc_list
the list of mouse fetal adrenal gland single cell
Proceedings of the National Academy of Sciences 118(5), 2022350118 (2021)
<<groups>>
medulla
cortex
stroma
endothelium
immune
<<cluster>>	<<groups>>
SCP	medulla
Bridge	medulla
Commit_prog	medulla
Neuroblast	medulla
Pre-E_chrom	medulla
N_chromaffin	medulla
E_chromaffin	medulla
Adr_primordium	cortex
Fetal_zone	cortex
Definitive_zone	cortex
Early_stroma	stroma
Wt1_high	stroma
Tcf21_high	stroma
Angioblast	endothelium
Endoth_prog	endothelium
Maturing_endoth	endothelium
Capillary	endothelium
Sinusoidal	endothelium
Migratory	endothelium
Macrophage	immune
Mono/Lympho	immune
Granulocyte	immune
Cgnl1?high	immune
