# Supplementary material for: Fine construction of gene coexpression network analysis using GTOM and RECODE detected a critical module of neuroblastoma stages 4 and 4S
Source: Hereditas. 2024 Nov 14;161:44. doi: 10.1186/s41065-024-00342-y (PMC11562103; doi:10.1186/s41065-024-00342-y)
Supplement: Supplementary file 2 — Additional file 2. A result of GO analysis of each cluster. [file 41065_2024_342_MOESM2_ESM.xlsx]

## Sheet: analysis_biol_blue_20240413
Analysis Type:	PANTHER Overrepresentation Test (Released 20240226)
Annotation Version and Release Date:	GO Ontology database DOI: 10.5281/zenodo.10536401 Released 2024-01-17
Analyzed List:	blue.txt (Homo sapiens)	There are duplicate IDs in the file. The unique set of IDs will be used.
Reference List:	all_TF_1531.txt (Homo sapiens)	There are duplicate IDs in the file. The unique set of IDs will be used.
Test Type:	FISHER
Correction:	FDR
GO biological process complete	all_TF_1531.txt - REFLIST (1507)	blue.txt (392)	blue.txt (expected)	blue.txt (over/under)	blue.txt (fold Enrichment)	blue.txt (raw P-value)	blue.txt (FDR)
metanephric renal vesicle morphogenesis (GO:0072283)	5	5	1.3	+	3.84	0.00117	0.0283
neuron projection extension (GO:1990138)	5	5	1.3	+	3.84	0.00117	0.0282
renal vesicle morphogenesis (GO:0072077)	5	5	1.3	+	3.84	0.00117	0.0281
acylglycerol homeostasis (GO:0055090)	5	5	1.3	+	3.84	0.00117	0.028
male sex determination (GO:0030238)	5	5	1.3	+	3.84	0.00117	0.0279
pronephros development (GO:0048793)	5	5	1.3	+	3.84	0.00117	0.0278
T-helper 17 cell differentiation (GO:0072539)	5	5	1.3	+	3.84	0.00117	0.0277
T-helper 17 type immune response (GO:0072538)	5	5	1.3	+	3.84	0.00117	0.0276
triglyceride homeostasis (GO:0070328)	5	5	1.3	+	3.84	0.00117	0.0275
renal vesicle development (GO:0072087)	6	6	1.56	+	3.84	0.000301	0.0095
regulation of chemotaxis (GO:0050920)	6	6	1.56	+	3.84	0.000301	0.00946
regulation of gastrulation (GO:0010470)	6	6	1.56	+	3.84	0.000301	0.00941
commitment of neuronal cell to specific neuron type in forebrain (GO:0021902)	6	6	1.56	+	3.84	0.000301	0.00937
forebrain neuron fate commitment (GO:0021877)	6	6	1.56	+	3.84	0.000301	0.00932
pancreatic A cell differentiation (GO:0003310)	9	8	2.34	+	3.42	0.000138	0.00492
type B pancreatic cell differentiation (GO:0003309)	9	8	2.34	+	3.42	0.000138	0.00489
cell differentiation involved in metanephros development (GO:0072202)	8	7	2.08	+	3.36	0.00048	0.0136
positive regulation of oligodendrocyte differentiation (GO:0048714)	8	7	2.08	+	3.36	0.00048	0.0135
sex determination (GO:0007530)	8	7	2.08	+	3.36	0.00048	0.0134
regulation of animal organ formation (GO:0003156)	8	7	2.08	+	3.36	0.00048	0.0134
CD4-positive, alpha-beta T cell lineage commitment (GO:0043373)	7	6	1.82	+	3.3	0.00164	0.0365
CD4-positive or CD8-positive, alpha-beta T cell lineage commitment (GO:0043369)	7	6	1.82	+	3.3	0.00164	0.0364
mesenchymal to epithelial transition (GO:0060231)	7	6	1.82	+	3.3	0.00164	0.0363
alpha-beta T cell lineage commitment (GO:0002363)	7	6	1.82	+	3.3	0.00164	0.0361
regulation of myotube differentiation (GO:0010830)	7	6	1.82	+	3.3	0.00164	0.036
neuroendocrine cell differentiation (GO:0061101)	7	6	1.82	+	3.3	0.00164	0.0359
cell junction assembly (GO:0034329)	7	6	1.82	+	3.3	0.00164	0.0358
enteroendocrine cell differentiation (GO:0035883)	14	12	3.64	+	3.3	4.51e-06	0.000271
metanephros morphogenesis (GO:0003338)	11	9	2.86	+	3.15	0.000166	0.00579
positive T cell selection (GO:0043368)	10	8	2.6	+	3.08	0.000534	0.0145
metanephric nephron morphogenesis (GO:0072273)	10	8	2.6	+	3.08	0.000534	0.0144
cell growth (GO:0016049)	10	8	2.6	+	3.08	0.000534	0.0144
developmental cell growth (GO:0048588)	10	8	2.6	+	3.08	0.000534	0.0143
metanephric epithelium development (GO:0072207)	9	7	2.34	+	2.99	0.00168	0.036
developmental induction (GO:0031128)	9	7	2.34	+	2.99	0.00168	0.0359
positive regulation of stem cell differentiation (GO:2000738)	9	7	2.34	+	2.99	0.00168	0.0358
positive regulation of chondrocyte differentiation (GO:0032332)	9	7	2.34	+	2.99	0.00168	0.0357
ventral spinal cord development (GO:0021517)	20	15	5.2	+	2.88	5.55e-06	0.000322
neuroepithelial cell differentiation (GO:0060563)	12	9	3.12	+	2.88	0.000512	0.0142
developmental growth involved in morphogenesis (GO:0060560)	15	11	3.9	+	2.82	0.000157	0.0055
positive regulation of cartilage development (GO:0061036)	11	8	2.86	+	2.8	0.00151	0.0342
forebrain regionalization (GO:0021871)	11	8	2.86	+	2.8	0.00151	0.0341
positive regulation of glial cell differentiation (GO:0045687)	11	8	2.86	+	2.8	0.00151	0.034
endocrine pancreas development (GO:0031018)	18	13	4.68	+	2.78	4.82e-05	0.00201
metencephalon development (GO:0022037)	21	15	5.46	+	2.75	1.48e-05	0.000782
cerebellum development (GO:0021549)	17	12	4.42	+	2.71	0.000138	0.00503
sensory perception of light stimulus (GO:0050953)	17	12	4.42	+	2.71	0.000138	0.005
visual perception (GO:0007601)	17	12	4.42	+	2.71	0.000138	0.00497
response to nutrient (GO:0007584)	17	12	4.42	+	2.71	0.000138	0.00494
cell differentiation in spinal cord (GO:0021515)	23	16	5.98	+	2.67	1.29e-05	0.000685
spinal cord motor neuron differentiation (GO:0021522)	13	9	3.38	+	2.66	0.00128	0.0298
T cell selection (GO:0045058)	13	9	3.38	+	2.66	0.00128	0.0297
regulation of oligodendrocyte differentiation (GO:0048713)	13	9	3.38	+	2.66	0.00128	0.0296
olfactory lobe development (GO:0021988)	13	9	3.38	+	2.66	0.00128	0.0295
olfactory bulb development (GO:0021772)	13	9	3.38	+	2.66	0.00128	0.0294
lipid homeostasis (GO:0055088)	16	11	4.16	+	2.64	0.000386	0.0112
regulation of kidney development (GO:0090183)	16	11	4.16	+	2.64	0.000386	0.0111
anterior/posterior axis specification (GO:0009948)	16	11	4.16	+	2.64	0.000386	0.0111
positive regulation of epithelial cell differentiation (GO:0030858)	22	15	5.72	+	2.62	3.56e-05	0.0016
urogenital system development (GO:0001655)	22	15	5.72	+	2.62	3.56e-05	0.00159
dorsal/ventral pattern formation (GO:0009953)	25	17	6.5	+	2.61	1.09e-05	0.000599
glandular epithelial cell differentiation (GO:0002067)	31	21	8.06	+	2.6	1.02e-06	6.9e-05
columnar/cuboidal epithelial cell differentiation (GO:0002065)	43	29	11.19	+	2.59	8.7e-09	9.57e-07
prostate gland development (GO:0030850)	15	10	3.9	+	2.56	0.00105	0.026
cellular response to hexose stimulus (GO:0071331)	18	12	4.68	+	2.56	0.000318	0.0096
cellular response to monosaccharide stimulus (GO:0071326)	18	12	4.68	+	2.56	0.000318	0.00955
cellular response to carbohydrate stimulus (GO:0071322)	18	12	4.68	+	2.56	0.000318	0.00951
regulation of chondrocyte differentiation (GO:0032330)	18	12	4.68	+	2.56	0.000318	0.00946
regulation of cartilage development (GO:0061035)	21	14	5.46	+	2.56	9.66e-05	0.00362
forebrain neuron differentiation (GO:0021879)	15	10	3.9	+	2.56	0.00105	0.0259
limbic system development (GO:0021761)	21	14	5.46	+	2.56	9.66e-05	0.0036
neuron fate specification (GO:0048665)	24	16	6.24	+	2.56	2.95e-05	0.0014
cellular response to glucose stimulus (GO:0071333)	17	11	4.42	+	2.49	0.00084	0.0213
neuron migration (GO:0001764)	25	16	6.5	+	2.46	6.26e-05	0.0025
regulation of animal organ morphogenesis (GO:2000027)	25	16	6.5	+	2.46	6.26e-05	0.00248
mesoderm development (GO:0007498)	44	28	11.45	+	2.45	1.09e-07	9e-06
pallium development (GO:0021543)	30	19	7.8	+	2.43	1.53e-05	0.000794
cerebral cortex development (GO:0021987)	19	12	4.94	+	2.43	0.000661	0.0171
embryonic epithelial tube formation (GO:0001838)	27	17	7.02	+	2.42	4.95e-05	0.00205
cell fate specification (GO:0001708)	54	34	14.05	+	2.42	6.27e-09	7.27e-07
pancreas development (GO:0031016)	27	17	7.02	+	2.42	4.95e-05	0.00204
metanephric nephron development (GO:0072210)	16	10	4.16	+	2.4	0.00216	0.0444
negative regulation of epithelial cell differentiation (GO:0030857)	16	10	4.16	+	2.4	0.00216	0.0443
columnar/cuboidal epithelial cell development (GO:0002066)	16	10	4.16	+	2.4	0.00216	0.0441
positive regulation of gliogenesis (GO:0014015)	16	10	4.16	+	2.4	0.00216	0.044
neuromuscular process (GO:0050905)	16	10	4.16	+	2.4	0.00216	0.0439
cell junction organization (GO:0034330)	16	10	4.16	+	2.4	0.00216	0.0437
muscle cell differentiation (GO:0042692)	37	23	9.62	+	2.39	2.93e-06	0.000185
epithelial tube formation (GO:0072175)	29	18	7.54	+	2.39	3.88e-05	0.00168
inner ear morphogenesis (GO:0042472)	29	18	7.54	+	2.39	3.88e-05	0.00167
endocrine system development (GO:0035270)	58	36	15.09	+	2.39	3.81e-09	4.77e-07
neural tube development (GO:0021915)	29	18	7.54	+	2.39	3.88e-05	0.00166
forelimb morphogenesis (GO:0035136)	21	13	5.46	+	2.38	0.000515	0.0142
axis specification (GO:0009798)	21	13	5.46	+	2.38	0.000515	0.0142
limb development (GO:0060173)	55	34	14.31	+	2.38	1.25e-08	1.35e-06
appendage development (GO:0048736)	55	34	14.31	+	2.38	1.25e-08	1.33e-06
embryonic limb morphogenesis (GO:0030326)	44	27	11.45	+	2.36	5.51e-07	4e-05
embryonic appendage morphogenesis (GO:0035113)	44	27	11.45	+	2.36	5.51e-07	3.95e-05
axon development (GO:0061564)	49	30	12.75	+	2.35	1.32e-07	1.08e-05
cardiac muscle cell differentiation (GO:0055007)	18	11	4.68	+	2.35	0.00166	0.036
embryonic forelimb morphogenesis (GO:0035115)	18	11	4.68	+	2.35	0.00166	0.0359
skin epidermis development (GO:0098773)	18	11	4.68	+	2.35	0.00166	0.0358
epidermis development (GO:0008544)	41	25	10.66	+	2.34	1.77e-06	0.000118
telencephalon development (GO:0021537)	46	28	11.97	+	2.34	4.26e-07	3.13e-05
striated muscle cell differentiation (GO:0051146)	28	17	7.28	+	2.33	9.62e-05	0.00363
ear morphogenesis (GO:0042471)	38	23	9.88	+	2.33	5.65e-06	0.000322
central nervous system neuron differentiation (GO:0021953)	48	29	12.49	+	2.32	3.28e-07	2.46e-05
limb morphogenesis (GO:0035108)	50	30	13.01	+	2.31	2.52e-07	1.98e-05
appendage morphogenesis (GO:0035107)	50	30	13.01	+	2.31	2.52e-07	1.96e-05
response to hexose (GO:0009746)	25	15	6.5	+	2.31	0.000305	0.00941
response to monosaccharide (GO:0034284)	25	15	6.5	+	2.31	0.000305	0.00936
pituitary gland development (GO:0021983)	20	12	5.2	+	2.31	0.00127	0.0297
hindbrain development (GO:0030902)	42	25	10.93	+	2.29	5.94e-06	0.000335
mesoderm morphogenesis (GO:0048332)	27	16	7.02	+	2.28	0.000233	0.00771
neuron fate commitment (GO:0048663)	44	26	11.45	+	2.27	3.94e-06	0.000242
forebrain development (GO:0030900)	83	49	21.59	+	2.27	6.34e-11	1.19e-08
neuron projection development (GO:0031175)	61	36	15.87	+	2.27	3.32e-08	3.02e-06
spinal cord development (GO:0021510)	34	20	8.84	+	2.26	7.44e-05	0.00286
male sex differentiation (GO:0046661)	36	21	9.36	+	2.24	4.96e-05	0.00203
proximal/distal pattern formation (GO:0009954)	24	14	6.24	+	2.24	0.000731	0.0188
epidermal cell differentiation (GO:0009913)	24	14	6.24	+	2.24	0.000731	0.0187
response to glucose (GO:0009749)	24	14	6.24	+	2.24	0.000731	0.0186
metanephros development (GO:0001656)	31	18	8.06	+	2.23	0.000213	0.00724
male gonad development (GO:0008584)	31	18	8.06	+	2.23	0.000213	0.0072
tube formation (GO:0035148)	31	18	8.06	+	2.23	0.000213	0.00716
development of primary male sexual characteristics (GO:0046546)	31	18	8.06	+	2.23	0.000213	0.00712
nephron epithelium morphogenesis (GO:0072088)	26	15	6.76	+	2.22	0.000919	0.0231
nephron morphogenesis (GO:0072028)	26	15	6.76	+	2.22	0.000919	0.023
mesoderm formation (GO:0001707)	26	15	6.76	+	2.22	0.000919	0.0229
digestive tract development (GO:0048565)	35	20	9.1	+	2.2	9.97e-05	0.0037
mesonephric tubule development (GO:0072164)	28	16	7.28	+	2.2	0.000614	0.0162
mesonephric epithelium development (GO:0072163)	28	16	7.28	+	2.2	0.000614	0.0161
ureteric bud development (GO:0001657)	28	16	7.28	+	2.2	0.000614	0.0161
kidney morphogenesis (GO:0060993)	28	16	7.28	+	2.2	0.000614	0.016
neuron development (GO:0048666)	93	53	24.19	+	2.19	6.58e-11	1.2e-08
digestive system development (GO:0055123)	37	21	9.62	+	2.18	7.02e-05	0.00273
mesonephros development (GO:0001823)	30	17	7.8	+	2.18	0.00042	0.012
embryonic skeletal system development (GO:0048706)	62	35	16.13	+	2.17	3.17e-07	2.44e-05
sex differentiation (GO:0007548)	62	35	16.13	+	2.17	3.17e-07	2.41e-05
epithelial cell differentiation (GO:0030855)	126	71	32.78	+	2.17	4.12e-14	1.09e-11
morphogenesis of embryonic epithelium (GO:0016331)	32	18	8.32	+	2.16	0.000293	0.00938
skin development (GO:0043588)	32	18	8.32	+	2.16	0.000293	0.00933
nephron tubule morphogenesis (GO:0072078)	25	14	6.5	+	2.15	0.00177	0.0375
development of primary sexual characteristics (GO:0045137)	50	28	13.01	+	2.15	4.73e-06	0.000282
chemical homeostasis (GO:0048878)	50	28	13.01	+	2.15	4.73e-06	0.000279
determination of bilateral symmetry (GO:0009855)	25	14	6.5	+	2.15	0.00177	0.0374
specification of symmetry (GO:0009799)	25	14	6.5	+	2.15	0.00177	0.0373
determination of left/right symmetry (GO:0007368)	25	14	6.5	+	2.15	0.00177	0.0372
reproductive system development (GO:0061458)	61	34	15.87	+	2.14	6.18e-07	4.38e-05
reproductive structure development (GO:0048608)	61	34	15.87	+	2.14	6.18e-07	4.33e-05
cell projection morphogenesis (GO:0048858)	45	25	11.71	+	2.14	1.93e-05	0.000979
neuron projection morphogenesis (GO:0048812)	45	25	11.71	+	2.14	1.93e-05	0.000971
sensory perception (GO:0007600)	36	20	9.36	+	2.14	0.000149	0.00524
response to carbohydrate (GO:0009743)	27	15	7.02	+	2.14	0.00122	0.0286
plasma membrane bounded cell projection morphogenesis (GO:0120039)	45	25	11.71	+	2.14	1.93e-05	0.000964
regulation of epithelial cell differentiation (GO:0030856)	47	26	12.23	+	2.13	2.37e-05	0.00116
gonad development (GO:0008406)	47	26	12.23	+	2.13	2.37e-05	0.00115
formation of primary germ layer (GO:0001704)	38	21	9.88	+	2.12	0.000108	0.00397
central nervous system development (GO:0007417)	172	95	44.74	+	2.12	3.76e-18	1.6e-15
diencephalon development (GO:0021536)	29	16	7.54	+	2.12	0.000855	0.0216
neural precursor cell proliferation (GO:0061351)	29	16	7.54	+	2.12	0.000855	0.0216
epithelium development (GO:0060429)	205	113	53.32	+	2.12	9.35e-22	5.42e-19
skeletal system morphogenesis (GO:0048705)	80	44	20.81	+	2.11	2.12e-08	2.18e-06
cell fate commitment (GO:0045165)	124	68	32.25	+	2.11	1.02e-12	2.33e-10
neuron projection guidance (GO:0097485)	31	17	8.06	+	2.11	0.000608	0.0162
axon guidance (GO:0007411)	31	17	8.06	+	2.11	0.000608	0.0161
brain development (GO:0007420)	130	71	33.82	+	2.1	3.41e-13	8.05e-11
neuron differentiation (GO:0030182)	152	83	39.54	+	2.1	2.27e-15	6.28e-13
generation of neurons (GO:0048699)	162	88	42.14	+	2.09	5.62e-16	1.79e-13
carbohydrate homeostasis (GO:0033500)	35	19	9.1	+	2.09	0.000317	0.00967
glucose homeostasis (GO:0042593)	35	19	9.1	+	2.09	0.000317	0.00962
growth (GO:0040007)	61	33	15.87	+	2.08	1.89e-06	0.000124
developmental growth (GO:0048589)	61	33	15.87	+	2.08	1.89e-06	0.000123
embryonic skeletal system morphogenesis (GO:0048704)	50	27	13.01	+	2.08	2.11e-05	0.00104
head development (GO:0060322)	139	75	36.16	+	2.07	1.61e-13	3.94e-11
left/right pattern formation (GO:0060972)	26	14	6.76	+	2.07	0.00248	0.0496
renal tubule morphogenesis (GO:0061333)	26	14	6.76	+	2.07	0.00248	0.0494
ear development (GO:0043583)	52	28	13.53	+	2.07	1.49e-05	0.000778
kidney epithelium development (GO:0072073)	39	21	10.14	+	2.07	0.000263	0.00857
axonogenesis (GO:0007409)	39	21	10.14	+	2.07	0.000263	0.00853
neurogenesis (GO:0022008)	178	95	46.3	+	2.05	9.21e-17	3.26e-14
renal tubule development (GO:0061326)	30	16	7.8	+	2.05	0.00127	0.0296
embryonic morphogenesis (GO:0048598)	169	90	43.96	+	2.05	1.05e-15	3.18e-13
nervous system process (GO:0050877)	77	41	20.03	+	2.05	1.72e-07	1.37e-05
cellular anatomical entity morphogenesis (GO:0032989)	51	27	13.27	+	2.04	3.05e-05	0.00143
nephron epithelium development (GO:0072009)	34	18	8.84	+	2.04	0.00106	0.0259
anterior/posterior pattern specification (GO:0009952)	102	54	26.53	+	2.04	2.95e-09	4e-07
plasma membrane bounded cell projection organization (GO:0120036)	72	38	18.73	+	2.03	6.98e-07	4.78e-05
embryonic organ morphogenesis (GO:0048562)	110	58	28.61	+	2.03	5.85e-10	9.57e-08
epithelial cell development (GO:0002064)	40	21	10.4	+	2.02	0.000337	0.00986
gastrulation (GO:0007369)	44	23	11.45	+	2.01	0.000168	0.00581
morphogenesis of an epithelium (GO:0002009)	94	49	24.45	+	2	3.3e-08	3.05e-06
cell projection organization (GO:0030030)	73	38	18.99	+	2	1.53e-06	0.000103
skeletal system development (GO:0001501)	128	66	33.3	+	1.98	1.38e-10	2.44e-08
pattern specification process (GO:0007389)	163	84	42.4	+	1.98	1.32e-13	3.37e-11
cellular homeostasis (GO:0019725)	33	17	8.58	+	1.98	0.00191	0.0398
nephron development (GO:0072006)	35	18	9.1	+	1.98	0.00132	0.0301
regionalization (GO:0003002)	150	77	39.02	+	1.97	2.85e-12	6.26e-10
tissue morphogenesis (GO:0048729)	121	62	31.47	+	1.97	8.74e-10	1.3e-07
inner ear development (GO:0048839)	43	22	11.19	+	1.97	0.000335	0.00984
cell morphogenesis involved in neuron differentiation (GO:0048667)	45	23	11.71	+	1.96	0.000377	0.011
regulation of nervous system development (GO:0051960)	71	36	18.47	+	1.95	5.34e-06	0.000312
cell migration (GO:0016477)	73	37	18.99	+	1.95	3.78e-06	0.000234
epithelial tube morphogenesis (GO:0060562)	75	38	19.51	+	1.95	2.69e-06	0.000172
animal organ morphogenesis (GO:0009887)	240	121	62.43	+	1.94	4.93e-19	2.24e-16
positive regulation of nervous system development (GO:0051962)	34	17	8.84	+	1.92	0.0025	0.0496
behavior (GO:0007610)	62	31	16.13	+	1.92	4.15e-05	0.00175
positive regulation of neurogenesis (GO:0050769)	34	17	8.84	+	1.92	0.0025	0.0494
positive regulation of cytokine production (GO:0001819)	44	22	11.45	+	1.92	0.000662	0.0171
sensory organ morphogenesis (GO:0090596)	72	36	18.73	+	1.92	1.15e-05	0.000627
regulation of anatomical structure morphogenesis (GO:0022603)	90	45	23.41	+	1.92	6.71e-07	4.65e-05
branching morphogenesis of an epithelial tube (GO:0048754)	36	18	9.36	+	1.92	0.00178	0.0371
morphogenesis of a branching epithelium (GO:0061138)	42	21	10.93	+	1.92	0.000964	0.0239
sensory organ development (GO:0007423)	132	66	34.34	+	1.92	6.17e-10	9.84e-08
gland development (GO:0048732)	113	56	29.39	+	1.91	2.28e-08	2.31e-06
nervous system development (GO:0007399)	279	138	72.57	+	1.9	5.1e-21	2.5e-18
embryo development ending in birth or egg hatching (GO:0009792)	166	82	43.18	+	1.9	7.86e-12	1.67e-09
tissue development (GO:0009888)	308	152	80.12	+	1.9	2.14e-23	1.37e-20
mesenchyme development (GO:0060485)	63	31	16.39	+	1.89	5.42e-05	0.0022
embryo development (GO:0009790)	248	122	64.51	+	1.89	6.35e-18	2.53e-15
system process (GO:0003008)	112	55	29.13	+	1.89	6.68e-08	5.76e-06
chordate embryonic development (GO:0043009)	165	81	42.92	+	1.89	1.46e-11	3e-09
regulation of DNA-binding transcription factor activity (GO:0051090)	51	25	13.27	+	1.88	0.000471	0.0133
anatomical structure morphogenesis (GO:0009653)	353	172	91.82	+	1.87	1.37e-26	9.71e-24
immune system development (GO:0002520)	39	19	10.14	+	1.87	0.00244	0.0493
regulation of neurogenesis (GO:0050767)	66	32	17.17	+	1.86	7.27e-05	0.00281
kidney development (GO:0001822)	58	28	15.09	+	1.86	0.000198	0.00677
embryonic organ development (GO:0048568)	155	74	40.32	+	1.84	8.7e-10	1.32e-07
morphogenesis of a branching structure (GO:0001763)	44	21	11.45	+	1.83	0.00245	0.0492
developmental process involved in reproduction (GO:0003006)	130	62	33.82	+	1.83	2.74e-08	2.61e-06
system development (GO:0048731)	460	217	119.65	+	1.81	1.98e-33	2.53e-30
animal organ development (GO:0048513)	447	210	116.27	+	1.81	1.74e-31	1.84e-28
cell morphogenesis (GO:0000902)	66	31	17.17	+	1.81	0.000251	0.0082
anatomical structure formation involved in morphogenesis (GO:0048646)	158	74	41.1	+	1.8	2.45e-09	3.47e-07
renal system development (GO:0072001)	62	29	16.13	+	1.8	0.000319	0.00947
negative regulation of cell differentiation (GO:0045596)	152	71	39.54	+	1.8	7.76e-09	8.68e-07
cell development (GO:0048468)	293	136	76.21	+	1.78	2.23e-17	8.36e-15
multicellular organism development (GO:0007275)	501	232	130.32	+	1.78	2.65e-35	4.23e-32
cell motility (GO:0048870)	80	37	20.81	+	1.78	6.4e-05	0.00252
negative regulation of apoptotic process (GO:0043066)	107	49	27.83	+	1.76	5.56e-06	0.000319
homeostatic process (GO:0042592)	101	46	26.27	+	1.75	1.08e-05	0.000597
camera-type eye development (GO:0043010)	75	34	19.51	+	1.74	0.000216	0.00718
negative regulation of developmental process (GO:0051093)	182	82	47.34	+	1.73	2.72e-09	3.78e-07
negative regulation of programmed cell death (GO:0043069)	109	49	28.35	+	1.73	1.18e-05	0.000637
anatomical structure development (GO:0048856)	619	278	161.01	+	1.73	4.65e-44	1.48e-40
regulation of cell differentiation (GO:0045595)	299	134	77.78	+	1.72	2.06e-15	5.97e-13
tube development (GO:0035295)	161	72	41.88	+	1.72	6.2e-08	5.41e-06
multicellular organismal process (GO:0032501)	602	269	156.59	+	1.72	5.97e-41	1.27e-37
reproduction (GO:0000003)	159	71	41.36	+	1.72	9.02e-08	7.57e-06
muscle structure development (GO:0061061)	108	48	28.09	+	1.71	1.89e-05	0.000962
heart development (GO:0007507)	97	43	25.23	+	1.7	6.09e-05	0.00244
positive regulation of cell differentiation (GO:0045597)	167	74	43.44	+	1.7	6.06e-08	5.36e-06
reproductive process (GO:0022414)	158	70	41.1	+	1.7	1.47e-07	1.19e-05
cellular developmental process (GO:0048869)	527	232	137.08	+	1.69	1.57e-30	1.43e-27
cell differentiation (GO:0030154)	525	231	136.56	+	1.69	2.88e-30	2.29e-27
negative regulation of multicellular organismal process (GO:0051241)	132	58	34.34	+	1.69	3.48e-06	0.000218
tube morphogenesis (GO:0035239)	123	54	31.99	+	1.69	8.1e-06	0.000453
regulation of neuron differentiation (GO:0045664)	64	28	16.65	+	1.68	0.00193	0.04
regulation of multicellular organismal development (GO:2000026)	234	102	60.87	+	1.68	2.33e-10	4.02e-08
developmental process (GO:0032502)	673	293	175.06	+	1.67	7.58e-45	4.83e-41
positive regulation of developmental process (GO:0051094)	221	96	57.49	+	1.67	1.32e-09	1.92e-07
positive regulation of cell development (GO:0010720)	67	29	17.43	+	1.66	0.00161	0.0359
eye development (GO:0001654)	86	37	22.37	+	1.65	0.000531	0.0145
visual system development (GO:0150063)	86	37	22.37	+	1.65	0.000531	0.0145
regulation of developmental process (GO:0050793)	366	157	95.2	+	1.65	2.71e-16	9.1e-14
sensory system development (GO:0048880)	89	38	23.15	+	1.64	0.000427	0.0122
regulation of cell development (GO:0060284)	148	63	38.5	+	1.64	4.32e-06	0.000262
negative regulation of cell population proliferation (GO:0008285)	102	43	26.53	+	1.62	0.00025	0.00823
muscle tissue development (GO:0060537)	81	34	21.07	+	1.61	0.00157	0.0351
response to organic cyclic compound (GO:0014070)	112	47	29.13	+	1.61	0.000126	0.00463
positive regulation of multicellular organismal process (GO:0051240)	198	82	51.5	+	1.59	3.62e-07	2.69e-05
positive regulation of gene expression (GO:0010628)	145	59	37.72	+	1.56	5.74e-05	0.00232
regulation of apoptotic process (GO:0042981)	161	65	41.88	+	1.55	2.49e-05	0.0012
cell population proliferation (GO:0008283)	127	51	33.04	+	1.54	0.00029	0.00934
regulation of programmed cell death (GO:0043067)	162	65	42.14	+	1.54	3.88e-05	0.00169
circulatory system development (GO:0072359)	136	54	35.38	+	1.53	0.000297	0.00941
response to lipid (GO:0033993)	111	44	28.87	+	1.52	0.00106	0.0258
cellular response to oxygen-containing compound (GO:1901701)	109	43	28.35	+	1.52	0.00142	0.0321
response to oxygen-containing compound (GO:1901700)	156	60	40.58	+	1.48	0.000331	0.00978
regulation of cellular component organization (GO:0051128)	117	45	30.43	+	1.48	0.00204	0.0421
response to chemical (GO:0042221)	275	104	71.53	+	1.45	2.08e-06	0.000134
response to organic substance (GO:0010033)	238	90	61.91	+	1.45	1.23e-05	0.00066
regulation of cell population proliferation (GO:0042127)	233	88	60.61	+	1.45	1.56e-05	0.000803
regulation of multicellular organismal process (GO:0051239)	352	132	91.56	+	1.44	5.13e-08	4.61e-06
cellular response to organic substance (GO:0071310)	192	72	49.94	+	1.44	0.000198	0.0068
response to endogenous stimulus (GO:0009719)	172	64	44.74	+	1.43	0.000599	0.016
cellular response to chemical stimulus (GO:0070887)	221	82	57.49	+	1.43	8.78e-05	0.00335
cellular response to endogenous stimulus (GO:0071495)	146	54	37.98	+	1.42	0.00203	0.0421
response to stimulus (GO:0050896)	462	167	120.18	+	1.39	5.66e-09	6.68e-07
cellular nitrogen compound biosynthetic process (GO:0044271)	176	63	45.78	+	1.38	0.00245	0.0493
cell communication (GO:0007154)	271	97	70.49	+	1.38	8.99e-05	0.00341
cellular process (GO:0009987)	821	292	213.56	+	1.37	5.03e-21	2.67e-18
signaling (GO:0023052)	262	90	68.15	+	1.32	0.0011	0.0267
negative regulation of cellular process (GO:0048523)	655	224	170.38	+	1.31	2.86e-10	4.8e-08
negative regulation of biological process (GO:0048519)	666	226	173.24	+	1.3	6.52e-10	1.01e-07
cellular response to stimulus (GO:0051716)	373	125	97.02	+	1.29	0.000181	0.00623
positive regulation of transcription by RNA polymerase II (GO:0045944)	620	207	161.27	+	1.28	7.1e-08	6.04e-06
positive regulation of cellular process (GO:0048522)	765	255	198.99	+	1.28	4.03e-11	7.78e-09
positive regulation of biological process (GO:0048518)	772	257	200.81	+	1.28	3.82e-11	7.62e-09
positive regulation of macromolecule biosynthetic process (GO:0010557)	701	233	182.34	+	1.28	3.4e-09	4.52e-07
positive regulation of cellular biosynthetic process (GO:0031328)	702	233	182.6	+	1.28	3.48e-09	4.53e-07
positive regulation of biosynthetic process (GO:0009891)	702	233	182.6	+	1.28	3.48e-09	4.44e-07
negative regulation of transcription by RNA polymerase II (GO:0000122)	451	149	117.31	+	1.27	6.78e-05	0.00265
positive regulation of cellular metabolic process (GO:0031325)	712	235	185.21	+	1.27	5.19e-09	6.36e-07
positive regulation of metabolic process (GO:0009893)	716	236	186.25	+	1.27	5.26e-09	6.33e-07
positive regulation of macromolecule metabolic process (GO:0010604)	713	235	185.47	+	1.27	7.23e-09	8.23e-07
positive regulation of RNA metabolic process (GO:0051254)	686	226	178.44	+	1.27	2.67e-08	2.66e-06
positive regulation of RNA biosynthetic process (GO:1902680)	683	225	177.66	+	1.27	2.71e-08	2.66e-06
positive regulation of DNA-templated transcription (GO:0045893)	683	225	177.66	+	1.27	2.71e-08	2.62e-06
positive regulation of nucleobase-containing compound metabolic process (GO:0045935)	693	228	180.26	+	1.26	2.03e-08	2.12e-06
positive regulation of nitrogen compound metabolic process (GO:0051173)	701	230	182.34	+	1.26	2.8e-08	2.63e-06
negative regulation of RNA metabolic process (GO:0051253)	543	176	141.24	+	1.25	3.07e-05	0.00143
negative regulation of DNA-templated transcription (GO:0045892)	540	175	140.46	+	1.25	3.03e-05	0.00143
negative regulation of nucleobase-containing compound metabolic process (GO:0045934)	547	177	142.29	+	1.24	3.16e-05	0.00146
negative regulation of RNA biosynthetic process (GO:1902679)	541	175	140.72	+	1.24	3.95e-05	0.00168
negative regulation of nitrogen compound metabolic process (GO:0051172)	555	179	144.37	+	1.24	3.36e-05	0.00154
negative regulation of macromolecule biosynthetic process (GO:0010558)	562	181	146.19	+	1.24	2.77e-05	0.00133
negative regulation of cellular metabolic process (GO:0031324)	566	182	147.23	+	1.24	3.6e-05	0.00159
negative regulation of cellular biosynthetic process (GO:0031327)	563	181	146.45	+	1.24	3.55e-05	0.00162
negative regulation of biosynthetic process (GO:0009890)	563	181	146.45	+	1.24	3.55e-05	0.00161
negative regulation of metabolic process (GO:0009892)	571	183	148.53	+	1.23	3.76e-05	0.00165
negative regulation of macromolecule metabolic process (GO:0010605)	569	182	148.01	+	1.23	4.82e-05	0.00202

## Sheet: analysis_biol_cyan_20240413
Analysis Type:	PANTHER Overrepresentation Test (Released 20240226)
Annotation Version and Release Date:	GO Ontology database DOI: 10.5281/zenodo.10536401 Released 2024-01-17
Analyzed List:	cyan.txt (Homo sapiens)
Reference List:	all_TF_1531.txt (Homo sapiens)	There are duplicate IDs in the file. The unique set of IDs will be used.
Test Type:	FISHER
Correction:	FDR
GO biological process complete	all_TF_1531.txt - REFLIST (1507)	cyan.txt (209)	cyan.txt (expected)	cyan.txt (over/under)	cyan.txt (fold Enrichment)	cyan.txt (raw P-value)	cyan.txt (FDR)
developmental pigmentation (GO:0048066)	4	4	0.55	+	7.21	0.000361	0.00663
positive regulation of brown fat cell differentiation (GO:0090336)	5	5	0.69	+	7.21	4.92e-05	0.00125
B cell proliferation (GO:0042100)	4	4	0.55	+	7.21	0.000361	0.00661
insulin receptor signaling pathway (GO:0008286)	4	4	0.55	+	7.21	0.000361	0.00659
regulation of smooth muscle cell migration (GO:0014910)	4	4	0.55	+	7.21	0.000361	0.00657
regulation of intrinsic apoptotic signaling pathway in response to DNA damage (GO:1902229)	5	5	0.69	+	7.21	4.92e-05	0.00125
cell chemotaxis (GO:0060326)	4	4	0.55	+	7.21	0.000361	0.00656
germinal center formation (GO:0002467)	3	3	0.42	+	7.21	0.00263	0.0337
mammary gland epithelial cell proliferation (GO:0033598)	3	3	0.42	+	7.21	0.00263	0.0337
negative regulation of regulated secretory pathway (GO:1903306)	3	3	0.42	+	7.21	0.00263	0.0336
platelet-derived growth factor receptor signaling pathway (GO:0048008)	3	3	0.42	+	7.21	0.00263	0.0335
hematopoietic stem cell proliferation (GO:0071425)	6	6	0.83	+	7.21	6.68e-06	0.000215
response to amine (GO:0014075)	3	3	0.42	+	7.21	0.00263	0.0335
cellular response to corticotropin-releasing hormone stimulus (GO:0071376)	3	3	0.42	+	7.21	0.00263	0.0334
regulation of vascular associated smooth muscle cell migration (GO:1904752)	3	3	0.42	+	7.21	0.00263	0.0333
brain segmentation (GO:0035284)	3	3	0.42	+	7.21	0.00263	0.0333
central nervous system segmentation (GO:0035283)	3	3	0.42	+	7.21	0.00263	0.0332
melanocyte differentiation (GO:0030318)	3	3	0.42	+	7.21	0.00263	0.0331
myoblast proliferation (GO:0051450)	3	3	0.42	+	7.21	0.00263	0.0331
negative regulation of intrinsic apoptotic signaling pathway in response to DNA damage (GO:1902230)	3	3	0.42	+	7.21	0.00263	0.033
pigment cell differentiation (GO:0050931)	3	3	0.42	+	7.21	0.00263	0.0329
negative regulation of exocytosis (GO:0045920)	3	3	0.42	+	7.21	0.00263	0.0329
B cell receptor signaling pathway (GO:0050853)	3	3	0.42	+	7.21	0.00263	0.0328
positive regulation of behavior (GO:0048520)	3	3	0.42	+	7.21	0.00263	0.0327
positive regulation of DNA damage response, signal transduction by p53 class mediator (GO:0043517)	3	3	0.42	+	7.21	0.00263	0.0327
response to corticotropin-releasing hormone (GO:0043435)	3	3	0.42	+	7.21	0.00263	0.0326
taxis (GO:0042330)	6	5	0.83	+	6.01	0.000262	0.0052
regulation of brown fat cell differentiation (GO:0090335)	6	5	0.83	+	6.01	0.000262	0.00519
locomotion (GO:0040011)	6	5	0.83	+	6.01	0.000262	0.00517
endothelial cell migration (GO:0043542)	6	5	0.83	+	6.01	0.000262	0.00515
chemotaxis (GO:0006935)	6	5	0.83	+	6.01	0.000262	0.00514
glomerulus vasculature development (GO:0072012)	5	4	0.69	+	5.77	0.00161	0.023
cellular response to fluid shear stress (GO:0071498)	5	4	0.69	+	5.77	0.00161	0.0229
positive regulation of interferon-beta production (GO:0032728)	5	4	0.69	+	5.77	0.00161	0.0229
regulation of odontogenesis (GO:0042481)	5	4	0.69	+	5.77	0.00161	0.0228
kidney vasculature development (GO:0061440)	5	4	0.69	+	5.77	0.00161	0.0228
renal system vasculature development (GO:0061437)	5	4	0.69	+	5.77	0.00161	0.0227
response to fluid shear stress (GO:0034405)	5	4	0.69	+	5.77	0.00161	0.0227
pulmonary valve morphogenesis (GO:0003184)	5	4	0.69	+	5.77	0.00161	0.0226
regulation of interferon-beta production (GO:0032648)	8	6	1.11	+	5.41	0.000146	0.00326
placenta blood vessel development (GO:0060674)	8	6	1.11	+	5.41	0.000146	0.00325
epithelial to mesenchymal transition involved in endocardial cushion formation (GO:0003198)	8	6	1.11	+	5.41	0.000146	0.00324
negative regulation of Notch signaling pathway (GO:0045746)	8	6	1.11	+	5.41	0.000146	0.00323
maternal placenta development (GO:0001893)	7	5	0.97	+	5.15	0.000813	0.0131
regulation of hormone biosynthetic process (GO:0046885)	7	5	0.97	+	5.15	0.000813	0.0131
positive regulation of blood vessel endothelial cell migration (GO:0043536)	7	5	0.97	+	5.15	0.000813	0.0131
negative regulation of secretion (GO:0051048)	7	5	0.97	+	5.15	0.000813	0.013
negative regulation of secretion by cell (GO:1903531)	7	5	0.97	+	5.15	0.000813	0.013
regulation of type I interferon production (GO:0032479)	10	7	1.39	+	5.05	7.45e-05	0.00183
epithelial cell migration (GO:0010631)	10	7	1.39	+	5.05	7.45e-05	0.00182
cardiac epithelial to mesenchymal transition (GO:0060317)	10	7	1.39	+	5.05	7.45e-05	0.00181
positive regulation of fat cell differentiation (GO:0045600)	16	11	2.22	+	4.96	6.63e-07	2.82e-05
canonical NF-kappaB signal transduction (GO:0007249)	6	4	0.83	+	4.81	0.0043	0.0495
regulation of B cell proliferation (GO:0030888)	6	4	0.83	+	4.81	0.0043	0.0494
fat cell differentiation (GO:0045444)	30	20	4.16	+	4.81	2.54e-11	2.1e-09
regulation of monooxygenase activity (GO:0032768)	6	4	0.83	+	4.81	0.0043	0.0493
non-canonical NF-kappaB signal transduction (GO:0038061)	6	4	0.83	+	4.81	0.0043	0.0492
cellular response to interleukin-4 (GO:0071353)	6	4	0.83	+	4.81	0.0043	0.0491
T-helper 1 cell differentiation (GO:0045063)	6	4	0.83	+	4.81	0.0043	0.049
cellular response to calcium ion (GO:0071277)	9	6	1.25	+	4.81	0.000388	0.00694
osteoclast differentiation (GO:0030316)	6	4	0.83	+	4.81	0.0043	0.0489
positive regulation of type I interferon production (GO:0032481)	6	4	0.83	+	4.81	0.0043	0.0489
response to calcium ion (GO:0051592)	9	6	1.25	+	4.81	0.000388	0.00692
negative regulation by host of viral transcription (GO:0043922)	6	4	0.83	+	4.81	0.0043	0.0488
tissue migration (GO:0090130)	12	8	1.66	+	4.81	3.63e-05	0.000949
labyrinthine layer blood vessel development (GO:0060716)	6	4	0.83	+	4.81	0.0043	0.0487
T-helper 1 type immune response (GO:0042088)	6	4	0.83	+	4.81	0.0043	0.0486
regulation of oxidoreductase activity (GO:0051341)	6	4	0.83	+	4.81	0.0043	0.0485
negative regulation of protein transport (GO:0051224)	6	4	0.83	+	4.81	0.0043	0.0484
positive regulation of production of molecular mediator of immune response (GO:0002702)	6	4	0.83	+	4.81	0.0043	0.0483
pulmonary valve development (GO:0003177)	6	4	0.83	+	4.81	0.0043	0.0483
positive regulation of protein catabolic process (GO:0045732)	6	4	0.83	+	4.81	0.0043	0.0482
regulation of blood vessel endothelial cell migration (GO:0043535)	12	8	1.66	+	4.81	3.63e-05	0.000945
negative regulation of transport (GO:0051051)	15	10	2.08	+	4.81	3.44e-06	0.000121
integrated stress response signaling (GO:0140467)	20	13	2.77	+	4.69	1.58e-07	7.99e-06
positive regulation of osteoblast differentiation (GO:0045669)	14	9	1.94	+	4.64	1.73e-05	0.000493
leukocyte proliferation (GO:0070661)	11	7	1.53	+	4.59	0.000181	0.00387
epithelium migration (GO:0090132)	11	7	1.53	+	4.59	0.000181	0.00386
epithelial to mesenchymal transition (GO:0001837)	19	12	2.64	+	4.55	7.8e-07	3.27e-05
negative regulation of epithelial cell migration (GO:0010633)	8	5	1.11	+	4.51	0.00192	0.026
regulation of T cell proliferation (GO:0042129)	8	5	1.11	+	4.51	0.00192	0.0259
negative regulation of endothelial cell migration (GO:0010596)	8	5	1.11	+	4.51	0.00192	0.0259
neuronal stem cell population maintenance (GO:0097150)	8	5	1.11	+	4.51	0.00192	0.0258
positive regulation of B cell activation (GO:0050871)	8	5	1.11	+	4.51	0.00192	0.0258
negative regulation of protein localization (GO:1903828)	8	5	1.11	+	4.51	0.00192	0.0257
adipose tissue development (GO:0060612)	8	5	1.11	+	4.51	0.00192	0.0257
regulation of DNA damage response, signal transduction by p53 class mediator (GO:0043516)	8	5	1.11	+	4.51	0.00192	0.0256
pigmentation (GO:0043473)	8	5	1.11	+	4.51	0.00192	0.0256
multi-multicellular organism process (GO:0044706)	21	13	2.91	+	4.46	3.64e-07	1.71e-05
multi-organism reproductive process (GO:0044703)	21	13	2.91	+	4.46	3.64e-07	1.69e-05
mononuclear cell proliferation (GO:0032943)	10	6	1.39	+	4.33	0.000859	0.0137
negative regulation of intrinsic apoptotic signaling pathway (GO:2001243)	10	6	1.39	+	4.33	0.000859	0.0136
lymphocyte proliferation (GO:0046651)	10	6	1.39	+	4.33	0.000859	0.0136
female pregnancy (GO:0007565)	20	12	2.77	+	4.33	1.71e-06	6.58e-05
positive regulation of defense response (GO:0031349)	17	10	2.36	+	4.24	1.72e-05	0.000502
regulation of leukocyte proliferation (GO:0070663)	17	10	2.36	+	4.24	1.72e-05	0.0005
mammary gland epithelium development (GO:0061180)	17	10	2.36	+	4.24	1.72e-05	0.000497
regulation of adaptive immune response (GO:0002819)	17	10	2.36	+	4.24	1.72e-05	0.000495
regulation of fat cell differentiation (GO:0045598)	29	17	4.02	+	4.23	1.59e-08	9.76e-07
maternal process involved in female pregnancy (GO:0060135)	12	7	1.66	+	4.21	0.000383	0.00694
response to molecule of bacterial origin (GO:0002237)	24	14	3.33	+	4.21	3.54e-07	1.67e-05
glomerulus development (GO:0032835)	12	7	1.66	+	4.21	0.000383	0.00693
cellular response to interleukin-1 (GO:0071347)	12	7	1.66	+	4.21	0.000383	0.00691
response to interleukin-1 (GO:0070555)	12	7	1.66	+	4.21	0.000383	0.00689
regulation of endothelial cell migration (GO:0010594)	19	11	2.64	+	4.17	7.79e-06	0.000247
activation of immune response (GO:0002253)	14	8	1.94	+	4.12	0.000171	0.00371
canonical Wnt signaling pathway (GO:0060070)	14	8	1.94	+	4.12	0.000171	0.0037
regulation of epithelial cell migration (GO:0010632)	21	12	2.91	+	4.12	3.51e-06	0.000122
immune response-regulating signaling pathway (GO:0002764)	14	8	1.94	+	4.12	0.000171	0.00369
immune response-activating signaling pathway (GO:0002757)	14	8	1.94	+	4.12	0.000171	0.00367
inflammatory response (GO:0006954)	28	16	3.88	+	4.12	7.2e-08	3.92e-06
negative regulation of canonical Wnt signaling pathway (GO:0090090)	16	9	2.22	+	4.06	7.64e-05	0.00185
regulation of intrinsic apoptotic signaling pathway (GO:2001242)	18	10	2.5	+	4.01	3.41e-05	0.000899
positive regulation of bone mineralization (GO:0030501)	9	5	1.25	+	4.01	0.00384	0.0452
negative regulation of alpha-beta T cell differentiation (GO:0046639)	9	5	1.25	+	4.01	0.00384	0.0452
negative regulation of alpha-beta T cell activation (GO:0046636)	9	5	1.25	+	4.01	0.00384	0.0451
regulation of signal transduction by p53 class mediator (GO:1901796)	9	5	1.25	+	4.01	0.00384	0.045
regulation of vesicle-mediated transport (GO:0060627)	9	5	1.25	+	4.01	0.00384	0.0449
mammary gland duct morphogenesis (GO:0060603)	9	5	1.25	+	4.01	0.00384	0.0448
regulation of production of molecular mediator of immune response (GO:0002700)	9	5	1.25	+	4.01	0.00384	0.0447
body fluid secretion (GO:0007589)	9	5	1.25	+	4.01	0.00384	0.0447
negative regulation of smooth muscle cell differentiation (GO:0051151)	9	5	1.25	+	4.01	0.00384	0.0446
face morphogenesis (GO:0060325)	9	5	1.25	+	4.01	0.00384	0.0445
head morphogenesis (GO:0060323)	9	5	1.25	+	4.01	0.00384	0.0444
immune response-activating cell surface receptor signaling pathway (GO:0002429)	11	6	1.53	+	3.93	0.00167	0.0233
negative regulation of intracellular steroid hormone receptor signaling pathway (GO:0033144)	11	6	1.53	+	3.93	0.00167	0.0232
vasculogenesis (GO:0001570)	11	6	1.53	+	3.93	0.00167	0.0232
response to lipopolysaccharide (GO:0032496)	22	12	3.05	+	3.93	6.79e-06	0.000218
positive regulation of endothelial cell migration (GO:0010595)	11	6	1.53	+	3.93	0.00167	0.0231
endocardial cushion formation (GO:0003272)	11	6	1.53	+	3.93	0.00167	0.0231
sensory perception of sound (GO:0007605)	11	6	1.53	+	3.93	0.00167	0.023
immune response-regulating cell surface receptor signaling pathway (GO:0002768)	11	6	1.53	+	3.93	0.00167	0.023
negative regulation of immune effector process (GO:0002698)	11	6	1.53	+	3.93	0.00167	0.0229
regulation of osteoclast differentiation (GO:0045670)	11	6	1.53	+	3.93	0.00167	0.0229
positive regulation of biomineral tissue development (GO:0070169)	11	6	1.53	+	3.93	0.00167	0.0228
positive regulation of epithelial cell migration (GO:0010634)	13	7	1.8	+	3.88	0.000734	0.0121
negative regulation of T cell activation (GO:0050868)	13	7	1.8	+	3.88	0.000734	0.0121
regulation of mononuclear cell proliferation (GO:0032944)	15	8	2.08	+	3.85	0.000323	0.00623
negative regulation of leukocyte cell-cell adhesion (GO:1903038)	15	8	2.08	+	3.85	0.000323	0.00621
tissue remodeling (GO:0048771)	15	8	2.08	+	3.85	0.000323	0.00619
regulation of adaptive immune response based on somatic recombination of immune receptors built from immunoglobulin superfamily domains (GO:0002822)	15	8	2.08	+	3.85	0.000323	0.00617
regulation of steroid biosynthetic process (GO:0050810)	15	8	2.08	+	3.85	0.000323	0.00615
regulation of lymphocyte proliferation (GO:0050670)	15	8	2.08	+	3.85	0.000323	0.00614
mammary gland morphogenesis (GO:0060443)	15	8	2.08	+	3.85	0.000323	0.00612
transmembrane receptor protein tyrosine kinase signaling pathway (GO:0007169)	17	9	2.36	+	3.82	0.000143	0.00323
regulation of biomineral tissue development (GO:0070167)	17	9	2.36	+	3.82	0.000143	0.00322
chondrocyte differentiation (GO:0002062)	25	13	3.47	+	3.75	5.54e-06	0.000183
regulation of osteoblast differentiation (GO:0045667)	27	14	3.74	+	3.74	2.45e-06	9.1e-05
osteoblast differentiation (GO:0001649)	29	15	4.02	+	3.73	1.09e-06	4.39e-05
myeloid leukocyte differentiation (GO:0002573)	29	15	4.02	+	3.73	1.09e-06	4.36e-05
regulation of endothelial cell proliferation (GO:0001936)	14	7	1.94	+	3.61	0.0013	0.0196
myeloid cell development (GO:0061515)	14	7	1.94	+	3.61	0.0013	0.0196
negative regulation of lymphocyte activation (GO:0051250)	14	7	1.94	+	3.61	0.0013	0.0195
negative regulation of cell adhesion (GO:0007162)	20	10	2.77	+	3.61	0.000111	0.00259
stem cell proliferation (GO:0072089)	26	13	3.61	+	3.61	9.72e-06	0.000298
regulation of innate immune response (GO:0045088)	20	10	2.77	+	3.61	0.000111	0.00258
cellular response to molecule of bacterial origin (GO:0071219)	16	8	2.22	+	3.61	0.00057	0.00972
regulation of body fluid levels (GO:0050878)	20	10	2.77	+	3.61	0.000111	0.00257
positive regulation of immune response (GO:0050778)	26	13	3.61	+	3.61	9.72e-06	0.000297
regulation of immune response (GO:0050776)	46	23	6.38	+	3.61	2.67e-09	1.81e-07
response to reactive oxygen species (GO:0000302)	16	8	2.22	+	3.61	0.00057	0.0097
response to cytokine (GO:0034097)	78	39	10.82	+	3.61	3.11e-15	3.6e-13
negative regulation of T cell differentiation (GO:0045581)	12	6	1.66	+	3.61	0.00296	0.0365
granulocyte differentiation (GO:0030851)	12	6	1.66	+	3.61	0.00296	0.0364
ureter development (GO:0072189)	12	6	1.66	+	3.61	0.00296	0.0363
positive regulation of apoptotic signaling pathway (GO:2001235)	12	6	1.66	+	3.61	0.00296	0.0363
cellular response to peptide hormone stimulus (GO:0071375)	24	12	3.33	+	3.61	2.19e-05	0.000605
embryonic cranial skeleton morphogenesis (GO:0048701)	18	9	2.5	+	3.61	0.000252	0.00507
sensory perception of mechanical stimulus (GO:0050954)	12	6	1.66	+	3.61	0.00296	0.0362
negative regulation of cell-cell adhesion (GO:0022408)	18	9	2.5	+	3.61	0.000252	0.00505
regulation of B cell activation (GO:0050864)	12	6	1.66	+	3.61	0.00296	0.0361
aortic valve morphogenesis (GO:0003180)	12	6	1.66	+	3.61	0.00296	0.0361
negative regulation of lymphocyte differentiation (GO:0045620)	12	6	1.66	+	3.61	0.00296	0.036
cranial nerve morphogenesis (GO:0021602)	12	6	1.66	+	3.61	0.00296	0.0359
positive regulation of leukocyte activation (GO:0002696)	31	15	4.3	+	3.49	3.25e-06	0.000115
innate immune response (GO:0045087)	27	13	3.74	+	3.47	1.65e-05	0.000482
response to wounding (GO:0009611)	25	12	3.47	+	3.46	3.71e-05	0.00096
cytokine-mediated signaling pathway (GO:0019221)	23	11	3.19	+	3.45	8.33e-05	0.00199
cranial skeletal system development (GO:1904888)	23	11	3.19	+	3.45	8.33e-05	0.00198
artery development (GO:0060840)	23	11	3.19	+	3.45	8.33e-05	0.00197
response to insulin (GO:0032868)	21	10	2.91	+	3.43	0.000187	0.00397
cellular response to tumor necrosis factor (GO:0071356)	21	10	2.91	+	3.43	0.000187	0.00395
response to tumor necrosis factor (GO:0034612)	21	10	2.91	+	3.43	0.000187	0.00394
negative regulation of Wnt signaling pathway (GO:0030178)	21	10	2.91	+	3.43	0.000187	0.00393
myeloid cell differentiation (GO:0030099)	53	25	7.35	+	3.4	2.45e-09	1.68e-07
cellular response to cytokine stimulus (GO:0071345)	70	33	9.71	+	3.4	4.82e-12	4.39e-10
mammary gland development (GO:0030879)	34	16	4.72	+	3.39	2.39e-06	9.07e-05
regulation of Notch signaling pathway (GO:0008593)	17	8	2.36	+	3.39	0.00095	0.0148
negative regulation of cell activation (GO:0050866)	17	8	2.36	+	3.39	0.00095	0.0148
regulation of cellular response to stress (GO:0080135)	34	16	4.72	+	3.39	2.39e-06	9.01e-05
negative regulation of leukocyte activation (GO:0002695)	17	8	2.36	+	3.39	0.00095	0.0148
positive regulation of cell adhesion (GO:0045785)	34	16	4.72	+	3.39	2.39e-06	8.96e-05
roof of mouth development (GO:0060021)	32	15	4.44	+	3.38	5.37e-06	0.00018
cellular response to peptide (GO:1901653)	32	15	4.44	+	3.38	5.37e-06	0.000179
cellular response to lipopolysaccharide (GO:0071222)	15	7	2.08	+	3.36	0.00215	0.0283
response to glucocorticoid (GO:0051384)	15	7	2.08	+	3.36	0.00215	0.0282
negative regulation of immune response (GO:0050777)	15	7	2.08	+	3.36	0.00215	0.0282
aorta development (GO:0035904)	15	7	2.08	+	3.36	0.00215	0.0281
response to metal ion (GO:0010038)	26	12	3.61	+	3.33	6.05e-05	0.00151
cellular response to inorganic substance (GO:0071241)	24	11	3.33	+	3.3	0.000135	0.00307
cellular response to metal ion (GO:0071248)	22	10	3.05	+	3.28	0.000302	0.00589
positive regulation of cell activation (GO:0050867)	33	15	4.58	+	3.28	8.65e-06	0.00027
skeletal muscle tissue development (GO:0007519)	42	19	5.82	+	3.26	5.45e-07	2.4e-05
defense response to symbiont (GO:0140546)	31	14	4.3	+	3.26	1.93e-05	0.000547
connective tissue development (GO:0061448)	62	28	8.6	+	3.26	8.62e-10	6.11e-08
response to bacterium (GO:0009617)	31	14	4.3	+	3.26	1.93e-05	0.000545
positive regulation of lymphocyte activation (GO:0051251)	29	13	4.02	+	3.23	4.3e-05	0.00111
gland morphogenesis (GO:0022612)	27	12	3.74	+	3.2	9.57e-05	0.00225
regulation of response to stress (GO:0080134)	81	36	11.23	+	3.2	4.12e-12	3.86e-10
adaptive immune response based on somatic recombination of immune receptors built from immunoglobulin superfamily domains (GO:0002460)	18	8	2.5	+	3.2	0.00151	0.0222
regulation of steroid metabolic process (GO:0019218)	18	8	2.5	+	3.2	0.00151	0.0221
circadian regulation of gene expression (GO:0032922)	18	8	2.5	+	3.2	0.00151	0.0221
cellular response to biotic stimulus (GO:0071216)	18	8	2.5	+	3.2	0.00151	0.022
regulation of alpha-beta T cell activation (GO:0046634)	18	8	2.5	+	3.2	0.00151	0.022
positive regulation of locomotion (GO:0040017)	36	16	4.99	+	3.2	6.11e-06	0.000201
response to leukemia inhibitory factor (GO:1990823)	18	8	2.5	+	3.2	0.00151	0.0219
digestive tract morphogenesis (GO:0048546)	18	8	2.5	+	3.2	0.00151	0.0219
positive regulation of cell motility (GO:2000147)	36	16	4.99	+	3.2	6.11e-06	0.0002
positive regulation of response to external stimulus (GO:0032103)	18	8	2.5	+	3.2	0.00151	0.0218
skeletal muscle organ development (GO:0060538)	43	19	5.96	+	3.19	8.57e-07	3.55e-05
regulation of defense response (GO:0031347)	50	22	6.93	+	3.17	1.19e-07	6.25e-06
ameboidal-type cell migration (GO:0001667)	25	11	3.47	+	3.17	0.000212	0.00434
regulation of myeloid leukocyte differentiation (GO:0002761)	25	11	3.47	+	3.17	0.000212	0.00433
regulation of immune effector process (GO:0002697)	25	11	3.47	+	3.17	0.000212	0.00431
defense response (GO:0006952)	66	29	9.15	+	3.17	9.35e-10	6.55e-08
mesenchymal cell differentiation (GO:0048762)	41	18	5.69	+	3.17	1.91e-06	7.31e-05
response to corticosteroid (GO:0031960)	16	7	2.22	+	3.15	0.00337	0.0406
regulation of canonical Wnt signaling pathway (GO:0060828)	32	14	4.44	+	3.15	3.01e-05	0.000808
wound healing (GO:0042060)	16	7	2.22	+	3.15	0.00337	0.0405
endocardial cushion morphogenesis (GO:0003203)	16	7	2.22	+	3.15	0.00337	0.0404
regulation of DNA-templated transcription initiation (GO:2000142)	16	7	2.22	+	3.15	0.00337	0.0404
cell differentiation involved in kidney development (GO:0061005)	16	7	2.22	+	3.15	0.00337	0.0403
positive regulation of angiogenesis (GO:0045766)	16	7	2.22	+	3.15	0.00337	0.0402
positive regulation of vasculature development (GO:1904018)	16	7	2.22	+	3.15	0.00337	0.0401
response to peptide hormone (GO:0043434)	39	17	5.41	+	3.14	4.26e-06	0.000145
mesenchyme morphogenesis (GO:0072132)	23	10	3.19	+	3.14	0.000471	0.00818
circadian rhythm (GO:0007623)	30	13	4.16	+	3.12	6.67e-05	0.00166
regulation of leukocyte activation (GO:0002694)	51	22	7.07	+	3.11	1.83e-07	9.05e-06
positive regulation of immune system process (GO:0002684)	58	25	8.04	+	3.11	2.48e-08	1.48e-06
vasculature development (GO:0001944)	77	33	10.68	+	3.09	1.25e-10	9.73e-09
blood vessel development (GO:0001568)	77	33	10.68	+	3.09	1.25e-10	9.62e-09
positive regulation of cell migration (GO:0030335)	35	15	4.85	+	3.09	2.09e-05	0.000581
Wnt signaling pathway (GO:0016055)	28	12	3.88	+	3.09	0.000147	0.00324
positive regulation of cell-cell adhesion (GO:0022409)	28	12	3.88	+	3.09	0.000147	0.00323
cellular response to nitrogen compound (GO:1901699)	49	21	6.8	+	3.09	4.09e-07	1.88e-05
response to peptide (GO:1901652)	49	21	6.8	+	3.09	4.09e-07	1.86e-05
cell-cell signaling by wnt (GO:0198738)	28	12	3.88	+	3.09	0.000147	0.00321
response to inorganic substance (GO:0010035)	42	18	5.82	+	3.09	2.94e-06	0.000108
negative regulation of immune system process (GO:0002683)	42	18	5.82	+	3.09	2.94e-06	0.000107
negative regulation of epithelial cell proliferation (GO:0050680)	21	9	2.91	+	3.09	0.00104	0.016
cell death (GO:0008219)	94	40	13.04	+	3.07	1.24e-12	1.25e-10
programmed cell death (GO:0012501)	94	40	13.04	+	3.07	1.24e-12	1.24e-10
regulation of apoptotic signaling pathway (GO:2001233)	33	14	4.58	+	3.06	4.6e-05	0.00117
positive regulation of leukocyte cell-cell adhesion (GO:1903039)	26	11	3.61	+	3.05	0.000324	0.00611
regulation of response to biotic stimulus (GO:0002831)	26	11	3.61	+	3.05	0.000324	0.00609
negative regulation of cell migration (GO:0030336)	19	8	2.64	+	3.04	0.0023	0.0299
artery morphogenesis (GO:0048844)	19	8	2.64	+	3.04	0.0023	0.0298
endocardial cushion development (GO:0003197)	19	8	2.64	+	3.04	0.0023	0.0297
defense response to other organism (GO:0098542)	38	16	5.27	+	3.04	1.43e-05	0.000425
apoptotic process (GO:0006915)	93	39	12.9	+	3.02	4.42e-12	4.08e-10
adaptive immune response (GO:0002250)	24	10	3.33	+	3	0.00071	0.0118
cellular response to organonitrogen compound (GO:0071417)	48	20	6.66	+	3	1.37e-06	5.29e-05
regulation of proteolysis (GO:0030162)	24	10	3.33	+	3	0.00071	0.0118
regulation of cold-induced thermogenesis (GO:0120161)	24	10	3.33	+	3	0.00071	0.0118
response to virus (GO:0009615)	24	10	3.33	+	3	0.00071	0.0117
cell surface receptor signaling pathway (GO:0007166)	130	54	18.03	+	3	1.77e-16	2.35e-14
regulation of cell activation (GO:0050865)	53	22	7.35	+	2.99	4.19e-07	1.89e-05
regulation of stem cell proliferation (GO:0072091)	29	12	4.02	+	2.98	0.000221	0.00447
ossification (GO:0001503)	46	19	6.38	+	2.98	3.01e-06	0.000108
regulation of Wnt signaling pathway (GO:0030111)	46	19	6.38	+	2.98	3.01e-06	0.000108
regulation of leukocyte cell-cell adhesion (GO:1903037)	34	14	4.72	+	2.97	6.87e-05	0.0017
response to biotic stimulus (GO:0009607)	68	28	9.43	+	2.97	1.14e-08	7.13e-07
hemopoiesis (GO:0030097)	117	48	16.23	+	2.96	2.33e-14	2.52e-12
regulation of cell-cell adhesion (GO:0022407)	39	16	5.41	+	2.96	2.13e-05	0.000591
secretion (GO:0046903)	22	9	3.05	+	2.95	0.00155	0.0224
regulation of lipid biosynthetic process (GO:0046890)	22	9	3.05	+	2.95	0.00155	0.0223
positive regulation of T cell activation (GO:0050870)	22	9	3.05	+	2.95	0.00155	0.0223
regulation of lymphocyte activation (GO:0051249)	44	18	6.1	+	2.95	6.6e-06	0.000214
positive regulation of lymphocyte differentiation (GO:0045621)	22	9	3.05	+	2.95	0.00155	0.0222
odontogenesis (GO:0042476)	27	11	3.74	+	2.94	0.000481	0.00833
skeletal muscle cell differentiation (GO:0035914)	27	11	3.74	+	2.94	0.000481	0.00831
response to external biotic stimulus (GO:0043207)	64	26	8.88	+	2.93	5.66e-08	3.22e-06
response to other organism (GO:0051707)	64	26	8.88	+	2.93	5.66e-08	3.19e-06
regulation of inflammatory response (GO:0050727)	32	13	4.44	+	2.93	0.000149	0.00325
biological process involved in interspecies interaction between organisms (GO:0044419)	74	30	10.26	+	2.92	4.98e-09	3.24e-07
regulation of cell adhesion (GO:0030155)	52	21	7.21	+	2.91	1.36e-06	5.32e-05
cartilage development (GO:0051216)	52	21	7.21	+	2.91	1.36e-06	5.29e-05
enzyme-linked receptor protein signaling pathway (GO:0007167)	50	20	6.93	+	2.88	2.97e-06	0.000108
digestive tract development (GO:0048565)	35	14	4.85	+	2.88	0.000101	0.00236
steroid hormone mediated signaling pathway (GO:0043401)	25	10	3.47	+	2.88	0.00104	0.016
odontogenesis of dentin-containing tooth (GO:0042475)	20	8	2.77	+	2.88	0.00338	0.0402
regulation of ossification (GO:0030278)	20	8	2.77	+	2.88	0.00338	0.0401
negative regulation of response to stimulus (GO:0048585)	126	50	17.47	+	2.86	2.96e-14	3.15e-12
blood vessel morphogenesis (GO:0048514)	58	23	8.04	+	2.86	6.03e-07	2.62e-05
regulation of response to external stimulus (GO:0032101)	58	23	8.04	+	2.86	6.03e-07	2.6e-05
cell-cell signaling (GO:0007267)	66	26	9.15	+	2.84	1.2e-07	6.29e-06
leukocyte differentiation (GO:0002521)	82	32	11.37	+	2.81	4.5e-09	2.99e-07
positive regulation of miRNA metabolic process (GO:2000630)	36	14	4.99	+	2.8	0.000145	0.00323
cellular response to chemical stress (GO:0062197)	31	12	4.3	+	2.79	0.000464	0.0081
negative regulation of cell communication (GO:0010648)	109	42	15.12	+	2.78	1.73e-11	1.49e-09
negative regulation of signaling (GO:0023057)	109	42	15.12	+	2.78	1.73e-11	1.47e-09
cellular response to oxidative stress (GO:0034599)	26	10	3.61	+	2.77	0.00149	0.0221
negative regulation of signal transduction (GO:0009968)	104	40	14.42	+	2.77	6.21e-11	4.95e-09
negative regulation of hemopoiesis (GO:1903707)	26	10	3.61	+	2.77	0.00149	0.022
bone morphogenesis (GO:0060349)	26	10	3.61	+	2.77	0.00149	0.022
regulation of cell motility (GO:2000145)	60	23	8.32	+	2.76	1.24e-06	4.93e-05
cell activation (GO:0001775)	81	31	11.23	+	2.76	1.42e-08	8.79e-07
positive regulation of miRNA transcription (GO:1902895)	34	13	4.72	+	2.76	0.000308	0.00599
embryonic placenta development (GO:0001892)	29	11	4.02	+	2.74	0.000987	0.0153
regulation of cell migration (GO:0030334)	58	22	8.04	+	2.74	2.66e-06	9.8e-05
positive regulation of leukocyte differentiation (GO:1902107)	29	11	4.02	+	2.74	0.000987	0.0153
positive regulation of hemopoiesis (GO:1903708)	29	11	4.02	+	2.74	0.000987	0.0152
immune system process (GO:0002376)	132	50	18.31	+	2.73	2.71e-13	2.78e-11
digestive system development (GO:0055123)	37	14	5.13	+	2.73	0.000204	0.00423
regulation of small molecule metabolic process (GO:0062012)	37	14	5.13	+	2.73	0.000204	0.00421
negative regulation of intracellular signal transduction (GO:1902532)	37	14	5.13	+	2.73	0.000204	0.0042
response to steroid hormone (GO:0048545)	45	17	6.24	+	2.72	4.22e-05	0.00109
response to hormone (GO:0009725)	101	38	14.01	+	2.71	4.43e-10	3.18e-08
Notch signaling pathway (GO:0007219)	32	12	4.44	+	2.7	0.000652	0.011
cell maturation (GO:0048469)	32	12	4.44	+	2.7	0.000652	0.0109
positive regulation of response to stimulus (GO:0048584)	129	48	17.89	+	2.68	2.04e-12	1.94e-10
cellular response to hormone stimulus (GO:0032870)	78	29	10.82	+	2.68	9.48e-08	5.08e-06
regulation of T cell activation (GO:0050863)	35	13	4.85	+	2.68	0.000431	0.00757
stem cell differentiation (GO:0048863)	54	20	7.49	+	2.67	1.2e-05	0.000364
B cell activation (GO:0042113)	27	10	3.74	+	2.67	0.00209	0.0276
response to nitrogen compound (GO:1901698)	81	30	11.23	+	2.67	6.12e-08	3.39e-06
outflow tract morphogenesis (GO:0003151)	27	10	3.74	+	2.67	0.00209	0.0275
angiogenesis (GO:0001525)	38	14	5.27	+	2.66	0.000284	0.00556
regulation of leukocyte differentiation (GO:1902105)	57	21	7.91	+	2.66	7.89e-06	0.000249
regulation of signal transduction (GO:0009966)	185	68	25.66	+	2.65	1.67e-17	2.36e-15
positive regulation of catalytic activity (GO:0043085)	30	11	4.16	+	2.64	0.00137	0.0206
alpha-beta T cell activation (GO:0046631)	30	11	4.16	+	2.64	0.00137	0.0205
regulation of catalytic activity (GO:0050790)	41	15	5.69	+	2.64	0.000187	0.00398
regulation of response to stimulus (GO:0048583)	238	87	33.01	+	2.64	5.58e-23	3.23e-20
leukocyte activation (GO:0045321)	74	27	10.26	+	2.63	4.36e-07	1.94e-05
morphogenesis of a branching structure (GO:0001763)	44	16	6.1	+	2.62	0.000123	0.00281
response to oxidative stress (GO:0006979)	33	12	4.58	+	2.62	0.000902	0.0142
response to organonitrogen compound (GO:0010243)	80	29	11.09	+	2.61	1.82e-07	9.05e-06
cellular response to stress (GO:0033554)	130	47	18.03	+	2.61	1.26e-11	1.1e-09
response to external stimulus (GO:0009605)	122	44	16.92	+	2.6	7.33e-11	5.77e-09
embryonic skeletal system morphogenesis (GO:0048704)	50	18	6.93	+	2.6	5.3e-05	0.00134
regulation of locomotion (GO:0040012)	64	23	8.88	+	2.59	4.62e-06	0.000157
immune response (GO:0006955)	64	23	8.88	+	2.59	4.62e-06	0.000156
glial cell differentiation (GO:0010001)	39	14	5.41	+	2.59	0.000389	0.00691
developmental maturation (GO:0021700)	39	14	5.41	+	2.59	0.000389	0.0069
gliogenesis (GO:0042063)	42	15	5.82	+	2.58	0.000256	0.00511
epithelial cell proliferation (GO:0050673)	28	10	3.88	+	2.58	0.00286	0.0352
cellular response to endogenous stimulus (GO:0071495)	146	52	20.25	+	2.57	1.48e-12	1.45e-10
positive regulation of apoptotic process (GO:0043065)	59	21	8.18	+	2.57	1.48e-05	0.000437
renal system development (GO:0072001)	62	22	8.6	+	2.56	9.65e-06	0.000297
metanephros development (GO:0001656)	31	11	4.3	+	2.56	0.00187	0.0253
regulation of myeloid cell differentiation (GO:0045637)	48	17	6.66	+	2.55	0.00011	0.00256
regulation of epithelial cell proliferation (GO:0050678)	68	24	9.43	+	2.54	4.08e-06	0.00014
response to xenobiotic stimulus (GO:0009410)	37	13	5.13	+	2.53	0.000803	0.0131
anatomical structure maturation (GO:0071695)	37	13	5.13	+	2.53	0.000803	0.013
hormone-mediated signaling pathway (GO:0009755)	37	13	5.13	+	2.53	0.000803	0.013
signaling (GO:0023052)	262	92	36.34	+	2.53	4.97e-23	3.17e-20
regulation of immune system process (GO:0002682)	137	48	19	+	2.53	2.74e-11	2.24e-09
placenta development (GO:0001890)	40	14	5.55	+	2.52	0.000526	0.00902
positive regulation of programmed cell death (GO:0043068)	60	21	8.32	+	2.52	2e-05	0.000559
signal transduction (GO:0007165)	249	87	34.53	+	2.52	2.38e-21	9.48e-19
intracellular receptor signaling pathway (GO:0030522)	63	22	8.74	+	2.52	1.3e-05	0.000392
mesenchyme development (GO:0060485)	63	22	8.74	+	2.52	1.3e-05	0.00039
inner ear development (GO:0048839)	43	15	5.96	+	2.52	0.000345	0.00637
lymphocyte activation (GO:0046649)	69	24	9.57	+	2.51	5.49e-06	0.000182
regulation of intracellular signal transduction (GO:1902531)	72	25	9.99	+	2.5	3.56e-06	0.000123
regulation of signaling (GO:0023051)	205	71	28.43	+	2.5	1.17e-16	1.59e-14
cellular response to lipid (GO:0071396)	81	28	11.23	+	2.49	9.56e-07	3.91e-05
regulation of hemopoiesis (GO:1903706)	81	28	11.23	+	2.49	9.56e-07	3.88e-05
regulation of transport (GO:0051049)	61	21	8.46	+	2.48	2.68e-05	0.000736
segmentation (GO:0035282)	32	11	4.44	+	2.48	0.00251	0.0323
regulation of angiogenesis (GO:0045765)	32	11	4.44	+	2.48	0.00251	0.0322
regulation of vasculature development (GO:1901342)	32	11	4.44	+	2.48	0.00251	0.0322
response to endogenous stimulus (GO:0009719)	172	59	23.85	+	2.47	1.96e-13	2.05e-11
regulation of cell communication (GO:0010646)	207	71	28.71	+	2.47	2.19e-16	2.79e-14
nephron development (GO:0072006)	35	12	4.85	+	2.47	0.00164	0.023
mononuclear cell differentiation (GO:1903131)	70	24	9.71	+	2.47	7.34e-06	0.000234
cellular response to external stimulus (GO:0071496)	35	12	4.85	+	2.47	0.00164	0.023
cellular response to steroid hormone stimulus (GO:0071383)	35	12	4.85	+	2.47	0.00164	0.0229
regulation of lymphocyte differentiation (GO:0045619)	35	12	4.85	+	2.47	0.00164	0.0229
regulation of protein localization (GO:0032880)	38	13	5.27	+	2.47	0.00107	0.0164
muscle organ development (GO:0007517)	82	28	11.37	+	2.46	1.28e-06	5.06e-05
positive regulation of signal transduction (GO:0009967)	97	33	13.45	+	2.45	1.37e-07	7.07e-06
regulation of miRNA metabolic process (GO:2000628)	50	17	6.93	+	2.45	0.000196	0.00409
T cell activation (GO:0042110)	50	17	6.93	+	2.45	0.000196	0.00408
cell communication (GO:0007154)	271	92	37.58	+	2.45	9.26e-22	4.54e-19
cellular response to organic substance (GO:0071310)	192	65	26.63	+	2.44	1.49e-14	1.66e-12
response to stress (GO:0006950)	210	71	29.12	+	2.44	5.47e-16	6.58e-14
regulation of localization (GO:0032879)	71	24	9.85	+	2.44	9.74e-06	0.000296
cellular response to chemical stimulus (GO:0070887)	221	74	30.65	+	2.41	1.82e-16	2.37e-14
regulation of T cell differentiation (GO:0045580)	33	11	4.58	+	2.4	0.00331	0.04
transmembrane receptor protein serine/threonine kinase signaling pathway (GO:0007178)	33	11	4.58	+	2.4	0.00331	0.0399
regulation of miRNA transcription (GO:1902893)	48	16	6.66	+	2.4	0.000396	0.00699
cellular response to growth factor stimulus (GO:0071363)	66	22	9.15	+	2.4	3.04e-05	0.000812
branching morphogenesis of an epithelial tube (GO:0048754)	36	12	4.99	+	2.4	0.00216	0.0283
response to lipid (GO:0033993)	111	37	15.39	+	2.4	3.9e-08	2.28e-06
morphogenesis of a branching epithelium (GO:0061138)	42	14	5.82	+	2.4	0.000925	0.0145
cell population proliferation (GO:0008283)	127	42	17.61	+	2.38	7.38e-09	4.71e-07
cellular response to oxygen-containing compound (GO:1901701)	109	36	15.12	+	2.38	1.25e-07	6.5e-06
kidney development (GO:0001822)	58	19	8.04	+	2.36	0.000144	0.00323
regulation of programmed cell death (GO:0043067)	162	53	22.47	+	2.36	4.92e-11	3.97e-09
rhythmic process (GO:0048511)	52	17	7.21	+	2.36	0.000337	0.00629
negative regulation of molecular function (GO:0044092)	52	17	7.21	+	2.36	0.000337	0.00627
ear development (GO:0043583)	52	17	7.21	+	2.36	0.000337	0.00626
negative regulation of cell development (GO:0010721)	49	16	6.8	+	2.35	0.000516	0.00887
negative regulation of multicellular organismal process (GO:0051241)	132	43	18.31	+	2.35	6.44e-09	4.15e-07
intracellular signal transduction (GO:0035556)	83	27	11.51	+	2.35	8.76e-06	0.000272
positive regulation of intracellular signal transduction (GO:1902533)	40	13	5.55	+	2.34	0.00184	0.025
skeletal system morphogenesis (GO:0048705)	80	26	11.09	+	2.34	1.37e-05	0.000409
regulation of cellular localization (GO:0060341)	40	13	5.55	+	2.34	0.00184	0.025
cellular response to organic cyclic compound (GO:0071407)	74	24	10.26	+	2.34	3.36e-05	0.000889
response to chemical (GO:0042221)	275	89	38.14	+	2.33	3.36e-19	5.95e-17
response to organic substance (GO:0010033)	238	77	33.01	+	2.33	3.43e-16	4.29e-14
nephron epithelium development (GO:0072009)	34	11	4.72	+	2.33	0.00431	0.0482
positive regulation of cell cycle (GO:0045787)	34	11	4.72	+	2.33	0.00431	0.0481
circulatory system development (GO:0072359)	136	44	18.86	+	2.33	4.94e-09	3.24e-07
regulation of apoptotic process (GO:0042981)	161	52	22.33	+	2.33	1.28e-10	9.7e-09
cellular response to stimulus (GO:0051716)	373	120	51.73	+	2.32	5.12e-28	8.16e-25
muscle tissue development (GO:0060537)	81	26	11.23	+	2.31	1.57e-05	0.000463
response to oxygen-containing compound (GO:1901700)	156	50	21.64	+	2.31	4.36e-10	3.16e-08
skeletal system development (GO:0001501)	128	41	17.75	+	2.31	2.54e-08	1.5e-06
respiratory system development (GO:0060541)	50	16	6.93	+	2.31	0.000666	0.0112
embryonic organ morphogenesis (GO:0048562)	110	35	15.26	+	2.29	4.03e-07	1.86e-05
lymphocyte differentiation (GO:0030098)	63	20	8.74	+	2.29	0.000223	0.0045
tube morphogenesis (GO:0035239)	123	39	17.06	+	2.29	8.08e-08	4.37e-06
formation of primary germ layer (GO:0001704)	38	12	5.27	+	2.28	0.00362	0.0427
cell migration (GO:0016477)	73	23	10.12	+	2.27	6.94e-05	0.00171
muscle structure development (GO:0061061)	108	34	14.98	+	2.27	7.89e-07	3.29e-05
regulation of cell population proliferation (GO:0042127)	233	73	32.31	+	2.26	2.3e-14	2.53e-12
intracellular signaling cassette (GO:0141124)	48	15	6.66	+	2.25	0.00198	0.0263
cell motility (GO:0048870)	80	25	11.09	+	2.25	3.46e-05	0.000907
in utero embryonic development (GO:0001701)	77	24	10.68	+	2.25	5.35e-05	0.00134
response to growth factor (GO:0070848)	74	23	10.26	+	2.24	8.26e-05	0.00198
tube development (GO:0035295)	161	50	22.33	+	2.24	1.75e-09	1.21e-07
anatomical structure formation involved in morphogenesis (GO:0048646)	158	49	21.91	+	2.24	2.84e-09	1.9e-07
morphogenesis of an epithelium (GO:0002009)	94	29	13.04	+	2.22	9.05e-06	0.00028
positive regulation of signaling (GO:0023056)	107	33	14.84	+	2.22	3.08e-06	0.00011
regulation of biological quality (GO:0065008)	120	37	16.64	+	2.22	5.62e-07	2.45e-05
regulation of ncRNA transcription (GO:0140747)	52	16	7.21	+	2.22	0.00145	0.0215
embryonic skeletal system development (GO:0048706)	62	19	8.6	+	2.21	0.000464	0.00809
tissue morphogenesis (GO:0048729)	121	37	16.78	+	2.2	6.45e-07	2.76e-05
positive regulation of cell communication (GO:0010647)	108	33	14.98	+	2.2	3.41e-06	0.00012
T cell differentiation (GO:0030217)	46	14	6.38	+	2.19	0.00343	0.0406
anterior/posterior pattern specification (GO:0009952)	102	31	14.15	+	2.19	8.28e-06	0.00026
embryonic organ development (GO:0048568)	155	47	21.5	+	2.19	2.26e-08	1.36e-06
cell morphogenesis (GO:0000902)	66	20	9.15	+	2.19	0.000361	0.00665
positive regulation of protein metabolic process (GO:0051247)	53	16	7.35	+	2.18	0.00168	0.0228
regulation of multicellular organismal process (GO:0051239)	352	106	48.82	+	2.17	6.31e-21	2.37e-18
positive regulation of developmental process (GO:0051094)	221	66	30.65	+	2.15	1.26e-11	1.11e-09
positive regulation of multicellular organismal process (GO:0051240)	198	59	27.46	+	2.15	3.36e-10	2.49e-08
regulation of cell development (GO:0060284)	148	44	20.53	+	2.14	1.12e-07	5.93e-06
positive regulation of gene expression (GO:0010628)	145	43	20.11	+	2.14	1.76e-07	8.85e-06
response to organic cyclic compound (GO:0014070)	112	33	15.53	+	2.12	6.43e-06	0.000209
negative regulation of cell population proliferation (GO:0008285)	102	30	14.15	+	2.12	1.98e-05	0.000557
positive regulation of cell differentiation (GO:0045597)	167	49	23.16	+	2.12	2.17e-08	1.32e-06
epithelial tube morphogenesis (GO:0060562)	75	22	10.4	+	2.12	0.000407	0.00716
regionalization (GO:0003002)	150	44	20.8	+	2.12	1.51e-07	7.73e-06
regulation of cytokine production (GO:0001817)	82	24	11.37	+	2.11	0.000194	0.00405
chordate embryonic development (GO:0043009)	165	48	22.88	+	2.1	6.1e-08	3.41e-06
regulation of multicellular organismal development (GO:2000026)	234	68	32.45	+	2.1	2.12e-11	1.78e-09
positive regulation of cell population proliferation (GO:0008284)	124	36	17.2	+	2.09	4.04e-06	0.000139
response to stimulus (GO:0050896)	462	134	64.07	+	2.09	4.07e-27	4.33e-24
embryonic morphogenesis (GO:0048598)	169	49	23.44	+	2.09	4.28e-08	2.48e-06
embryo development ending in birth or egg hatching (GO:0009792)	166	48	23.02	+	2.08	6.79e-08	3.73e-06
regulation of neurogenesis (GO:0050767)	66	19	9.15	+	2.08	0.00143	0.0214
anatomical structure morphogenesis (GO:0009653)	353	101	48.96	+	2.06	1.07e-17	1.55e-15
tissue development (GO:0009888)	308	88	42.72	+	2.06	9.5e-15	1.08e-12
heart morphogenesis (GO:0003007)	56	16	7.77	+	2.06	0.00279	0.0344
macromolecule localization (GO:0033036)	60	17	8.32	+	2.04	0.00328	0.0397
regulation of nervous system development (GO:0051960)	71	20	9.85	+	2.03	0.00117	0.0178
cell differentiation (GO:0030154)	525	147	72.81	+	2.02	1.26e-29	4.03e-26
response to abiotic stimulus (GO:0009628)	75	21	10.4	+	2.02	0.000886	0.0139
regulation of protein metabolic process (GO:0051246)	93	26	12.9	+	2.02	0.000257	0.00512
animal organ morphogenesis (GO:0009887)	240	67	33.28	+	2.01	3.3e-10	2.47e-08
cellular developmental process (GO:0048869)	527	147	73.09	+	2.01	2.72e-29	5.79e-26
localization (GO:0051179)	104	29	14.42	+	2.01	9.19e-05	0.00217
regulation of anatomical structure morphogenesis (GO:0022603)	90	25	12.48	+	2	0.000388	0.00695
cell development (GO:0048468)	293	81	40.64	+	1.99	1.61e-12	1.55e-10
pattern specification process (GO:0007389)	163	45	22.61	+	1.99	8.82e-07	3.63e-05
negative regulation of programmed cell death (GO:0043069)	109	30	15.12	+	1.98	8.06e-05	0.00194
embryo development (GO:0009790)	248	68	34.39	+	1.98	3.76e-10	2.75e-08
negative regulation of gene expression (GO:0010629)	95	26	13.18	+	1.97	0.000318	0.00614
regulation of developmental process (GO:0050793)	366	100	50.76	+	1.97	8.21e-16	9.69e-14
negative regulation of apoptotic process (GO:0043066)	107	29	14.84	+	1.95	0.000207	0.00423
regulation of cell differentiation (GO:0045595)	299	81	41.47	+	1.95	5.49e-12	4.93e-10
regulation of molecular function (GO:0065009)	104	28	14.42	+	1.94	0.000309	0.00599
negative regulation of developmental process (GO:0051093)	182	49	25.24	+	1.94	5.31e-07	2.35e-05
cellular localization (GO:0051641)	67	18	9.29	+	1.94	0.00345	0.0407
animal organ development (GO:0048513)	447	119	61.99	+	1.92	9.05e-19	1.37e-16
epithelium development (GO:0060429)	205	54	28.43	+	1.9	3.26e-07	1.55e-05
negative regulation of cell differentiation (GO:0045596)	152	40	21.08	+	1.9	1.76e-05	0.000502
epithelial cell differentiation (GO:0030855)	126	33	17.47	+	1.89	0.000123	0.00281
negative regulation of transcription by RNA polymerase II (GO:0000122)	451	118	62.55	+	1.89	6.16e-18	9.13e-16
heart development (GO:0007507)	97	25	13.45	+	1.86	0.0012	0.0181
gland development (GO:0048732)	113	29	15.67	+	1.85	0.000545	0.00932
developmental process (GO:0032502)	673	170	93.34	+	1.82	1.52e-31	9.7e-28
regulation of cell cycle (GO:0051726)	111	28	15.39	+	1.82	0.000867	0.0137
system development (GO:0048731)	460	116	63.8	+	1.82	4.79e-16	5.88e-14
macromolecule biosynthetic process (GO:0009059)	234	59	32.45	+	1.82	3.18e-07	1.52e-05
anatomical structure development (GO:0048856)	619	156	85.85	+	1.82	3.02e-26	2.75e-23
gene expression (GO:0010467)	227	57	31.48	+	1.81	6.72e-07	2.84e-05
negative regulation of DNA-templated transcription (GO:0045892)	540	135	74.89	+	1.8	8.05e-20	1.9e-17
organic substance biosynthetic process (GO:1901576)	244	61	33.84	+	1.8	2.78e-07	1.35e-05
cell fate commitment (GO:0045165)	124	31	17.2	+	1.8	0.00057	0.00967
negative regulation of RNA biosynthetic process (GO:1902679)	541	135	75.03	+	1.8	9.26e-20	2.11e-17
biosynthetic process (GO:0009058)	245	61	33.98	+	1.8	3.08e-07	1.49e-05
cellular biosynthetic process (GO:0044249)	241	60	33.42	+	1.8	4.26e-07	1.91e-05
negative regulation of RNA metabolic process (GO:0051253)	543	135	75.31	+	1.79	1.78e-19	3.24e-17
multicellular organism development (GO:0007275)	501	124	69.48	+	1.78	7.02e-17	9.74e-15
negative regulation of metabolic process (GO:0009892)	571	141	79.19	+	1.78	1.08e-20	3.82e-18
negative regulation of nitrogen compound metabolic process (GO:0051172)	555	137	76.97	+	1.78	1.29e-19	2.84e-17
negative regulation of nucleobase-containing compound metabolic process (GO:0045934)	547	135	75.86	+	1.78	4.4e-19	7.02e-17
transcription by RNA polymerase II (GO:0006366)	130	32	18.03	+	1.77	0.000504	0.00869
negative regulation of macromolecule metabolic process (GO:0010605)	569	140	78.91	+	1.77	4.28e-20	1.24e-17
negative regulation of macromolecule biosynthetic process (GO:0010558)	562	138	77.94	+	1.77	1.6e-19	3.4e-17
negative regulation of cellular biosynthetic process (GO:0031327)	563	138	78.08	+	1.77	1.7e-19	3.38e-17
negative regulation of biosynthetic process (GO:0009890)	563	138	78.08	+	1.77	1.7e-19	3.28e-17
multicellular organismal process (GO:0032501)	602	147	83.49	+	1.76	1.16e-21	5.27e-19
cellular metabolic process (GO:0044237)	295	72	40.91	+	1.76	5.25e-08	3.02e-06
negative regulation of cellular metabolic process (GO:0031324)	566	138	78.5	+	1.76	3.94e-19	6.62e-17
sensory organ development (GO:0007423)	132	32	18.31	+	1.75	0.000833	0.0133
multicellular organism reproduction (GO:0032504)	100	24	13.87	+	1.73	0.00421	0.0485
positive regulation of transcription by RNA polymerase II (GO:0045944)	620	147	85.99	+	1.71	4.55e-20	1.26e-17
negative regulation of biological process (GO:0048519)	666	157	92.36	+	1.7	1.98e-22	1.05e-19
negative regulation of cellular process (GO:0048523)	655	154	90.84	+	1.7	1.9e-21	8.1e-19
reproductive process (GO:0022414)	158	37	21.91	+	1.69	0.000579	0.00979
reproduction (GO:0000003)	159	37	22.05	+	1.68	0.000621	0.0105
macromolecule metabolic process (GO:0043170)	286	66	39.66	+	1.66	2.42e-06	9.04e-05
metabolic process (GO:0008152)	336	77	46.6	+	1.65	2.39e-07	1.17e-05
RNA biosynthetic process (GO:0032774)	166	38	23.02	+	1.65	0.000776	0.0127
DNA-templated transcription (GO:0006351)	166	38	23.02	+	1.65	0.000776	0.0127
positive regulation of RNA biosynthetic process (GO:1902680)	683	156	94.72	+	1.65	2.83e-20	9.5e-18
positive regulation of DNA-templated transcription (GO:0045893)	683	156	94.72	+	1.65	2.83e-20	9.03e-18
organic substance metabolic process (GO:0071704)	312	71	43.27	+	1.64	1.32e-06	5.2e-05
positive regulation of RNA metabolic process (GO:0051254)	686	156	95.14	+	1.64	5.98e-20	1.59e-17
positive regulation of macromolecule biosynthetic process (GO:0010557)	701	158	97.22	+	1.63	4.05e-20	1.23e-17
positive regulation of nucleobase-containing compound metabolic process (GO:0045935)	693	156	96.11	+	1.62	1.64e-19	3.36e-17
positive regulation of cellular biosynthetic process (GO:0031328)	702	158	97.36	+	1.62	7.04e-20	1.8e-17
positive regulation of biosynthetic process (GO:0009891)	702	158	97.36	+	1.62	7.04e-20	1.73e-17
positive regulation of cellular process (GO:0048522)	765	172	106.09	+	1.62	3.28e-24	2.32e-21
positive regulation of biological process (GO:0048518)	772	173	107.07	+	1.62	2.82e-24	2.25e-21
positive regulation of nitrogen compound metabolic process (GO:0051173)	701	157	97.22	+	1.61	1.76e-19	3.31e-17
nucleobase-containing compound biosynthetic process (GO:0034654)	170	38	23.58	+	1.61	0.00134	0.0202
cellular process (GO:0009987)	821	183	113.86	+	1.61	6.61e-28	8.43e-25
heterocycle biosynthetic process (GO:0018130)	171	38	23.72	+	1.6	0.00142	0.0213
positive regulation of cellular metabolic process (GO:0031325)	712	158	98.74	+	1.6	3.65e-19	6.29e-17
positive regulation of macromolecule metabolic process (GO:0010604)	713	158	98.88	+	1.6	4e-19	6.54e-17
positive regulation of metabolic process (GO:0009893)	716	158	99.3	+	1.59	7.72e-19	1.2e-16
aromatic compound biosynthetic process (GO:0019438)	173	38	23.99	+	1.58	0.00216	0.0282
organic cyclic compound biosynthetic process (GO:1901362)	174	38	24.13	+	1.57	0.00225	0.0293
cellular nitrogen compound biosynthetic process (GO:0044271)	176	38	24.41	+	1.56	0.0025	0.0323
nitrogen compound metabolic process (GO:0006807)	278	60	38.55	+	1.56	0.000106	0.00247
primary metabolic process (GO:0044238)	287	61	39.8	+	1.53	0.000131	0.00297
nervous system development (GO:0007399)	279	56	38.69	+	1.45	0.00147	0.0217
regulation of transcription by RNA polymerase II (GO:0006357)	1349	207	187.09	+	1.11	8.45e-09	5.34e-07
regulation of DNA-templated transcription (GO:0006355)	1420	207	196.93	+	1.05	0.000334	0.00627
regulation of gene expression (GO:0010468)	1434	209	198.88	+	1.05	3.06e-05	0.000813
regulation of RNA biosynthetic process (GO:2001141)	1421	207	197.07	+	1.05	0.000335	0.00626
regulation of macromolecule biosynthetic process (GO:0010556)	1435	209	199.01	+	1.05	2.9e-05	0.00078
regulation of cellular biosynthetic process (GO:0031326)	1436	209	199.15	+	1.05	2.87e-05	0.000785
regulation of biosynthetic process (GO:0009889)	1436	209	199.15	+	1.05	2.87e-05	0.000781
regulation of nitrogen compound metabolic process (GO:0051171)	1436	209	199.15	+	1.05	2.87e-05	0.000778
regulation of primary metabolic process (GO:0080090)	1436	209	199.15	+	1.05	2.87e-05	0.000775
regulation of cellular metabolic process (GO:0031323)	1439	209	199.57	+	1.05	4.53e-05	0.00116
regulation of RNA metabolic process (GO:0051252)	1426	207	197.77	+	1.05	0.000758	0.0124
regulation of macromolecule metabolic process (GO:0060255)	1440	209	199.71	+	1.05	7.53e-05	0.00183
regulation of metabolic process (GO:0019222)	1441	209	199.85	+	1.05	7.19e-05	0.00177
regulation of nucleobase-containing compound metabolic process (GO:0019219)	1430	207	198.32	+	1.04	0.00114	0.0173
regulation of cellular process (GO:0050794)	1452	209	201.37	+	1.04	0.000451	0.00791
regulation of biological process (GO:0050789)	1456	209	201.93	+	1.04	0.000688	0.0115
biological regulation (GO:0065007)	1458	209	202.2	+	1.03	0.0011	0.0168

## Sheet: analysis_biol_green_20240413
Analysis Type:	PANTHER Overrepresentation Test (Released 20240226)
Annotation Version and Release Date:	GO Ontology database DOI: 10.5281/zenodo.10536401 Released 2024-01-17
Analyzed List:	green.txt (Homo sapiens)
Reference List:	all_TF_1531.txt (Homo sapiens)	There are duplicate IDs in the file. The unique set of IDs will be used.
Test Type:	FISHER
Correction:	FDR
GO biological process complete	all_TF_1531.txt - REFLIST (1507)	green.txt (289)	green.txt (expected)	green.txt (over/under)	green.txt (fold Enrichment)	green.txt (raw P-value)	green.txt (FDR)
DNA-templated DNA replication (GO:0006261)	5	5	0.96	+	5.21	0.000252	0.0365
non-membrane-bounded organelle assembly (GO:0140694)	13	9	2.49	+	3.61	0.000109	0.0257
DNA replication (GO:0006260)	13	9	2.49	+	3.61	0.000109	0.0247
organelle assembly (GO:0070925)	25	13	4.79	+	2.71	0.000208	0.0316
regulation of cellular process (GO:0050794)	1452	267	278.45	-	0.96	0.00031	0.043
regulation of macromolecule metabolic process (GO:0060255)	1440	264	276.15	-	0.96	0.000364	0.0494
regulation of cellular metabolic process (GO:0031323)	1439	263	275.96	-	0.95	0.000196	0.032
regulation of cellular biosynthetic process (GO:0031326)	1436	262	275.38	-	0.95	0.000146	0.0274
regulation of biosynthetic process (GO:0009889)	1436	262	275.38	-	0.95	0.000146	0.0266
regulation of gene expression (GO:0010468)	1434	261	275	-	0.95	9.2e-05	0.0255
regulation of macromolecule biosynthetic process (GO:0010556)	1435	261	275.19	-	0.95	7.87e-05	0.0239
regulation of nucleobase-containing compound metabolic process (GO:0019219)	1430	260	274.23	-	0.95	8.68e-05	0.0252
regulation of DNA-templated transcription (GO:0006355)	1420	258	272.32	-	0.95	0.000202	0.0314
regulation of RNA metabolic process (GO:0051252)	1426	259	273.47	-	0.95	0.000114	0.025
regulation of RNA biosynthetic process (GO:2001141)	1421	258	272.51	-	0.95	0.00018	0.031
regulation of transcription by RNA polymerase II (GO:0006357)	1349	240	258.7	-	0.93	0.000161	0.0285
response to stimulus (GO:0050896)	462	63	88.6	-	0.71	0.000221	0.0328
anatomical structure development (GO:0048856)	619	83	118.71	-	0.7	1.57e-06	0.00143
developmental process (GO:0032502)	673	88	129.06	-	0.68	5.77e-08	0.000184
cell differentiation (GO:0030154)	525	68	100.68	-	0.68	5.38e-06	0.00381
cellular developmental process (GO:0048869)	527	68	101.06	-	0.67	3.99e-06	0.00318
multicellular organismal process (GO:0032501)	602	76	115.45	-	0.66	1.12e-07	0.000237
regulation of multicellular organismal process (GO:0051239)	352	44	67.5	-	0.65	0.000199	0.0317
multicellular organism development (GO:0007275)	501	60	96.08	-	0.62	3.41e-07	0.000435
system development (GO:0048731)	460	54	88.21	-	0.61	5.86e-07	0.000623
animal organ development (GO:0048513)	447	51	85.72	-	0.59	3.14e-07	0.000501
response to chemical (GO:0042221)	275	31	52.74	-	0.59	0.000133	0.0265
signaling (GO:0023052)	262	29	50.24	-	0.58	0.000139	0.0269
tissue development (GO:0009888)	308	34	59.07	-	0.58	3.13e-05	0.0133
response to organic substance (GO:0010033)	238	26	45.64	-	0.57	0.000306	0.0434
cell communication (GO:0007154)	271	29	51.97	-	0.56	5.58e-05	0.0187
animal organ morphogenesis (GO:0009887)	240	25	46.03	-	0.54	0.000108	0.0266
embryo development (GO:0009790)	248	24	47.56	-	0.5	1.33e-05	0.00709
anatomical structure morphogenesis (GO:0009653)	353	34	67.7	-	0.5	4.96e-08	0.000316
tube development (GO:0035295)	161	14	30.88	-	0.45	0.000183	0.0307
pattern specification process (GO:0007389)	163	14	31.26	-	0.45	0.00013	0.0277
chordate embryonic development (GO:0043009)	165	14	31.64	-	0.44	9.27e-05	0.0246
embryo development ending in birth or egg hatching (GO:0009792)	166	14	31.83	-	0.44	9.35e-05	0.0238
epithelium development (GO:0060429)	205	17	39.31	-	0.43	5.95e-06	0.00379
embryonic organ development (GO:0048568)	155	12	29.72	-	0.4	5.5e-05	0.0195
embryonic morphogenesis (GO:0048598)	169	13	32.41	-	0.4	1.73e-05	0.0085
epithelial cell differentiation (GO:0030855)	126	9	24.16	-	0.37	0.00013	0.0268
regionalization (GO:0003002)	150	10	28.77	-	0.35	9.43e-06	0.00547
skeletal system development (GO:0001501)	128	8	24.55	-	0.33	3.01e-05	0.0137
embryonic organ morphogenesis (GO:0048562)	110	6	21.09	-	0.28	4.13e-05	0.0155
anterior/posterior pattern specification (GO:0009952)	102	5	19.56	-	0.26	3.78e-05	0.015
skeletal system morphogenesis (GO:0048705)	80	3	15.34	-	0.2	5.89e-05	0.0188

## Sheet: analysis_biol_magenta_20240413N
Analysis Type:	PANTHER Overrepresentation Test (Released 20240226)
Annotation Version and Release Date:	GO Ontology database DOI: 10.5281/zenodo.10536401 Released 2024-01-17
Analyzed List:	magenta.txt (Homo sapiens)
Reference List:	all_TF_1531.txt (Homo sapiens)	There are duplicate IDs in the file. The unique set of IDs will be used.
Test Type:	FISHER
Correction:	FDR
GO biological process complete	all_TF_1531.txt - REFLIST (1507)	magenta.txt (67)	magenta.txt (expected)	magenta.txt (over/under)	magenta.txt (fold Enrichment)	magenta.txt (raw P-value)	magenta.txt (FDR)
No statistically significant results

## Sheet: analysis_biol_red_20240413
Analysis Type:	PANTHER Overrepresentation Test (Released 20240226)
Annotation Version and Release Date:	GO Ontology database DOI: 10.5281/zenodo.10536401 Released 2024-01-17
Analyzed List:	red.txt (Homo sapiens)
Reference List:	all_TF_1531.txt (Homo sapiens)	There are duplicate IDs in the file. The unique set of IDs will be used.
Test Type:	FISHER
Correction:	FDR
GO biological process complete	all_TF_1531.txt - REFLIST (1507)	red.txt (551)	red.txt (expected)	red.txt (over/under)	red.txt (fold Enrichment)	red.txt (raw P-value)	red.txt (FDR)
nucleic acid metabolic process (GO:0090304)	225	54	82.27	-	0.66	1.73e-05	0.00042
cellular nitrogen compound metabolic process (GO:0034641)	234	56	85.56	-	0.65	8.73e-06	0.000233
nucleobase-containing compound metabolic process (GO:0006139)	230	55	84.09	-	0.65	1.06e-05	0.000273
heterocycle metabolic process (GO:0046483)	232	55	84.83	-	0.65	7.81e-06	0.000211
cellular aromatic compound metabolic process (GO:0006725)	235	55	85.92	-	0.64	3.16e-06	9.05e-05
positive regulation of nitrogen compound metabolic process (GO:0051173)	701	164	256.3	-	0.64	1.77e-23	3.65e-21
positive regulation of nucleobase-containing compound metabolic process (GO:0045935)	693	162	253.38	-	0.64	4.69e-23	8.55e-21
RNA metabolic process (GO:0016070)	184	43	67.28	-	0.64	5.75e-05	0.00121
positive regulation of cellular metabolic process (GO:0031325)	712	166	260.33	-	0.64	2.13e-24	4.54e-22
positive regulation of macromolecule metabolic process (GO:0010604)	713	166	260.69	-	0.64	1.94e-24	4.43e-22
positive regulation of metabolic process (GO:0009893)	716	166	261.79	-	0.63	4.12e-25	1.1e-22
positive regulation of RNA metabolic process (GO:0051254)	686	159	250.82	-	0.63	2.5e-23	4.69e-21
positive regulation of RNA biosynthetic process (GO:1902680)	683	158	249.72	-	0.63	2.47e-23	4.93e-21
positive regulation of DNA-templated transcription (GO:0045893)	683	158	249.72	-	0.63	2.47e-23	4.78e-21
localization (GO:0051179)	104	24	38.03	-	0.63	0.00299	0.0371
negative regulation of nitrogen compound metabolic process (GO:0051172)	555	128	202.92	-	0.63	3.67e-17	3.96e-15
organic cyclic compound metabolic process (GO:1901360)	243	56	88.85	-	0.63	1.37e-06	4.2e-05
negative regulation of nucleobase-containing compound metabolic process (GO:0045934)	547	126	200	-	0.63	7.5e-17	7.25e-15
positive regulation of cellular process (GO:0048522)	765	176	279.7	-	0.63	5.97e-29	2.54e-26
primary metabolic process (GO:0044238)	287	66	104.93	-	0.63	6.32e-08	2.72e-06
negative regulation of cellular metabolic process (GO:0031324)	566	130	206.94	-	0.63	7.09e-18	9.05e-16
nucleobase-containing compound biosynthetic process (GO:0034654)	170	39	62.16	-	0.63	6.59e-05	0.00136
positive regulation of biological process (GO:0048518)	772	177	282.26	-	0.63	8.95e-30	4.08e-27
negative regulation of RNA biosynthetic process (GO:1902679)	541	124	197.8	-	0.63	6.5e-17	6.48e-15
negative regulation of macromolecule metabolic process (GO:0010605)	569	130	208.04	-	0.62	2.82e-18	3.82e-16
negative regulation of RNA metabolic process (GO:0051253)	543	124	198.54	-	0.62	4.08e-17	4.27e-15
positive regulation of macromolecule biosynthetic process (GO:0010557)	701	160	256.3	-	0.62	1.9e-25	5.27e-23
heterocycle biosynthetic process (GO:0018130)	171	39	62.52	-	0.62	6.64e-05	0.00137
positive regulation of cellular biosynthetic process (GO:0031328)	702	160	256.67	-	0.62	1.16e-25	3.51e-23
positive regulation of biosynthetic process (GO:0009891)	702	160	256.67	-	0.62	1.16e-25	3.35e-23
negative regulation of DNA-templated transcription (GO:0045892)	540	123	197.44	-	0.62	3.76e-17	4e-15
negative regulation of macromolecule biosynthetic process (GO:0010558)	562	128	205.48	-	0.62	3.81e-18	5.07e-16
negative regulation of metabolic process (GO:0009892)	571	130	208.77	-	0.62	1.17e-18	1.69e-16
negative regulation of cellular biosynthetic process (GO:0031327)	563	128	205.85	-	0.62	2.45e-18	3.48e-16
negative regulation of biosynthetic process (GO:0009890)	563	128	205.85	-	0.62	2.45e-18	3.4e-16
cellular nitrogen compound biosynthetic process (GO:0044271)	176	40	64.35	-	0.62	4.03e-05	0.000883
positive regulation of transcription by RNA polymerase II (GO:0045944)	620	140	226.69	-	0.62	1.64e-21	2.82e-19
aromatic compound biosynthetic process (GO:0019438)	173	39	63.25	-	0.62	3.54e-05	0.000798
negative regulation of biological process (GO:0048519)	666	150	243.51	-	0.62	2.11e-24	4.65e-22
organic cyclic compound biosynthetic process (GO:1901362)	174	39	63.62	-	0.61	2.6e-05	0.000609
metabolic process (GO:0008152)	336	75	122.85	-	0.61	3.54e-10	1.98e-08
nitrogen compound metabolic process (GO:0006807)	278	62	101.64	-	0.61	2.79e-08	1.3e-06
negative regulation of cellular process (GO:0048523)	655	146	239.49	-	0.61	1.68e-24	3.96e-22
RNA biosynthetic process (GO:0032774)	166	37	60.69	-	0.61	3.72e-05	0.000824
DNA-templated transcription (GO:0006351)	166	37	60.69	-	0.61	3.72e-05	0.000822
macromolecule biosynthetic process (GO:0009059)	234	52	85.56	-	0.61	4.32e-07	1.46e-05
macromolecule metabolic process (GO:0043170)	286	63	104.57	-	0.6	7.91e-09	3.82e-07
cellular biosynthetic process (GO:0044249)	241	53	88.12	-	0.6	1.81e-07	6.99e-06
organic substance metabolic process (GO:0071704)	312	68	114.08	-	0.6	4.37e-10	2.42e-08
organic substance biosynthetic process (GO:1901576)	244	53	89.21	-	0.59	6.61e-08	2.68e-06
biosynthetic process (GO:0009058)	245	53	89.58	-	0.59	6.49e-08	2.72e-06
cellular process (GO:0009987)	821	176	300.18	-	0.59	6.57e-41	4.19e-38
gene expression (GO:0010467)	227	48	83	-	0.58	8.73e-08	3.52e-06
cellular metabolic process (GO:0044237)	295	62	107.86	-	0.57	2.6e-10	1.47e-08
negative regulation of transcription by RNA polymerase II (GO:0000122)	451	94	164.9	-	0.57	2.33e-17	2.65e-15
transcription by RNA polymerase II (GO:0006366)	130	26	47.53	-	0.55	2.43e-05	0.000572
negative regulation of gene expression (GO:0010629)	95	19	34.73	-	0.55	0.000394	0.00674
regulation of cellular component organization (GO:0051128)	117	23	42.78	-	0.54	5.44e-05	0.00116
regulation of protein metabolic process (GO:0051246)	93	18	34	-	0.53	0.000326	0.00584
transport (GO:0006810)	64	12	23.4	-	0.51	0.00212	0.0282
regulation of locomotion (GO:0040012)	64	12	23.4	-	0.51	0.00212	0.0282
developmental process involved in reproduction (GO:0003006)	130	24	47.53	-	0.5	3.79e-06	0.000107
reproductive process (GO:0022414)	158	29	57.77	-	0.5	1.94e-07	7.31e-06
regulation of immune system process (GO:0002682)	137	25	50.09	-	0.5	1.57e-06	4.76e-05
reproduction (GO:0000003)	159	29	58.13	-	0.5	1.34e-07	5.28e-06
cell projection organization (GO:0030030)	73	13	26.69	-	0.49	0.00044	0.00747
rhythmic process (GO:0048511)	52	9	19.01	-	0.47	0.00306	0.0374
multicellular organismal-level homeostasis (GO:0048871)	58	10	21.21	-	0.47	0.00131	0.0186
cellular response to stimulus (GO:0051716)	373	63	136.38	-	0.46	4.25e-21	7.14e-19
in utero embryonic development (GO:0001701)	77	13	28.15	-	0.46	0.000141	0.00272
response to stimulus (GO:0050896)	462	78	168.92	-	0.46	8.42e-28	2.98e-25
regulation of multicellular organismal process (GO:0051239)	352	59	128.7	-	0.46	4.99e-20	7.77e-18
plasma membrane bounded cell projection organization (GO:0120036)	72	12	26.33	-	0.46	0.000229	0.0042
regulation of biological quality (GO:0065008)	120	20	43.88	-	0.46	9.27e-07	2.96e-05
cellular response to growth factor stimulus (GO:0071363)	66	11	24.13	-	0.46	0.000376	0.00645
response to growth factor (GO:0070848)	74	12	27.06	-	0.44	0.000106	0.00214
response to organic substance (GO:0010033)	238	38	87.02	-	0.44	5.39e-14	4.19e-12
cellular response to cytokine stimulus (GO:0071345)	70	11	25.59	-	0.43	0.000115	0.00231
response to stress (GO:0006950)	210	33	76.78	-	0.43	1.59e-12	1.09e-10
signal transduction (GO:0007165)	249	39	91.04	-	0.43	4.76e-15	3.94e-13
response to chemical (GO:0042221)	275	43	100.55	-	0.43	6.17e-17	6.24e-15
regulation of system process (GO:0044057)	45	7	16.45	-	0.43	0.00251	0.0321
regulation of localization (GO:0032879)	71	11	25.96	-	0.42	0.000118	0.00236
regulation of cell adhesion (GO:0030155)	52	8	19.01	-	0.42	0.00106	0.016
T cell differentiation (GO:0030217)	46	7	16.82	-	0.42	0.00169	0.0235
response to organic cyclic compound (GO:0014070)	112	17	40.95	-	0.42	3.68e-07	1.28e-05
positive regulation of protein metabolic process (GO:0051247)	53	8	19.38	-	0.41	0.000703	0.0112
positive regulation of signaling (GO:0023056)	107	16	39.12	-	0.41	4.01e-07	1.38e-05
signaling (GO:0023052)	262	39	95.79	-	0.41	4.26e-17	4.38e-15
cellular response to organic cyclic compound (GO:0071407)	74	11	27.06	-	0.41	3.39e-05	0.000768
homeostatic process (GO:0042592)	101	15	36.93	-	0.41	9.68e-07	3.07e-05
positive regulation of cell communication (GO:0010647)	108	16	39.49	-	0.41	3.99e-07	1.38e-05
cell communication (GO:0007154)	271	40	99.08	-	0.4	5.26e-18	6.84e-16
regulation of transport (GO:0051049)	61	9	22.3	-	0.4	0.000196	0.00371
response to abiotic stimulus (GO:0009628)	75	11	27.42	-	0.4	2.28e-05	0.000544
regulation of signaling (GO:0023051)	205	30	74.95	-	0.4	1.51e-13	1.12e-11
cellular response to stress (GO:0033554)	130	19	47.53	-	0.4	1.07e-08	5.13e-07
response to endogenous stimulus (GO:0009719)	172	25	62.89	-	0.4	2.28e-11	1.44e-09
regulation of cell communication (GO:0010646)	207	30	75.68	-	0.4	6.25e-14	4.8e-12
cellular response to chemical stimulus (GO:0070887)	221	32	80.8	-	0.4	7.47e-15	6.11e-13
heart development (GO:0007507)	97	14	35.47	-	0.39	1.03e-06	3.25e-05
cellular response to endogenous stimulus (GO:0071495)	146	21	53.38	-	0.39	6.84e-10	3.76e-08
lymphocyte differentiation (GO:0030098)	63	9	23.03	-	0.39	8.66e-05	0.00176
regulation of multicellular organismal development (GO:2000026)	234	33	85.56	-	0.39	2.41e-16	2.16e-14
response to oxygen-containing compound (GO:1901700)	156	22	57.04	-	0.39	7.18e-11	4.36e-09
response to cytokine (GO:0034097)	78	11	28.52	-	0.39	9.7e-06	0.000255
cellular response to organic substance (GO:0071310)	192	27	70.2	-	0.38	3.26e-13	2.39e-11
T cell activation (GO:0042110)	50	7	18.28	-	0.38	0.000489	0.00821
circulatory system development (GO:0072359)	136	19	49.73	-	0.38	1.24e-09	6.56e-08
multicellular organismal process (GO:0032501)	602	84	220.11	-	0.38	1.18e-53	1.51e-50
regulation of intracellular signal transduction (GO:1902531)	72	10	26.33	-	0.38	2.43e-05	0.000573
response to hormone (GO:0009725)	101	14	36.93	-	0.38	2.89e-07	1.03e-05
developmental process (GO:0032502)	673	93	246.07	-	0.38	8.12e-65	2.59e-61
blood vessel morphogenesis (GO:0048514)	58	8	21.21	-	0.38	0.000134	0.00261
negative regulation of cell population proliferation (GO:0008285)	102	14	37.29	-	0.38	1.85e-07	7.12e-06
regulation of developmental process (GO:0050793)	366	50	133.82	-	0.37	3.73e-28	1.49e-25
defense response (GO:0006952)	66	9	24.13	-	0.37	3.68e-05	0.00082
cell activation (GO:0001775)	81	11	29.62	-	0.37	4.21e-06	0.000117
regulation of hemopoiesis (GO:1903706)	81	11	29.62	-	0.37	4.21e-06	0.000117
positive regulation of developmental process (GO:0051094)	221	30	80.8	-	0.37	5.25e-16	4.58e-14
leukocyte activation (GO:0045321)	74	10	27.06	-	0.37	1e-05	0.000259
negative regulation of intracellular signal transduction (GO:1902532)	37	5	13.53	-	0.37	0.00281	0.0352
response to lipid (GO:0033993)	111	15	40.58	-	0.37	3.12e-08	1.44e-06
regulation of ncRNA transcription (GO:0140747)	52	7	19.01	-	0.37	0.000333	0.00595
positive regulation of cell development (GO:0010720)	67	9	24.5	-	0.37	2.41e-05	0.000571
leukocyte differentiation (GO:0002521)	82	11	29.98	-	0.37	2.7e-06	7.79e-05
positive regulation of signal transduction (GO:0009967)	97	13	35.47	-	0.37	3.02e-07	1.06e-05
cell projection morphogenesis (GO:0048858)	45	6	16.45	-	0.36	0.000772	0.012
neuron projection morphogenesis (GO:0048812)	45	6	16.45	-	0.36	0.000772	0.012
cell morphogenesis involved in neuron differentiation (GO:0048667)	45	6	16.45	-	0.36	0.000772	0.012
response to steroid hormone (GO:0048545)	45	6	16.45	-	0.36	0.000772	0.012
plasma membrane bounded cell projection morphogenesis (GO:0120039)	45	6	16.45	-	0.36	0.000772	0.0119
positive regulation of molecular function (GO:0044093)	68	9	24.86	-	0.36	1.59e-05	0.000394
myeloid cell differentiation (GO:0030099)	53	7	19.38	-	0.36	0.000212	0.00398
lung development (GO:0030324)	38	5	13.89	-	0.36	0.00183	0.0245
respiratory tube development (GO:0030323)	38	5	13.89	-	0.36	0.00183	0.0244
neuron projection development (GO:0031175)	61	8	22.3	-	0.36	5.83e-05	0.00122
regulation of growth (GO:0040008)	61	8	22.3	-	0.36	5.83e-05	0.00122
lymphocyte activation (GO:0046649)	69	9	25.23	-	0.36	1.59e-05	0.000392
regulation of Wnt signaling pathway (GO:0030111)	46	6	16.82	-	0.36	0.000499	0.00833
behavior (GO:0007610)	62	8	22.67	-	0.35	3.73e-05	0.00082
mononuclear cell differentiation (GO:1903131)	70	9	25.59	-	0.35	1.01e-05	0.000262
negative regulation of cell communication (GO:0010648)	109	14	39.85	-	0.35	1.34e-08	6.32e-07
negative regulation of signaling (GO:0023057)	109	14	39.85	-	0.35	1.34e-08	6.28e-07
regulation of cell development (GO:0060284)	148	19	54.11	-	0.35	2.01e-11	1.28e-09
regulation of cell-cell adhesion (GO:0022407)	39	5	14.26	-	0.35	0.00119	0.017
regulation of catabolic process (GO:0009894)	39	5	14.26	-	0.35	0.00119	0.017
positive regulation of multicellular organismal process (GO:0051240)	198	25	72.39	-	0.35	1.22e-15	1.05e-13
multicellular organism development (GO:0007275)	501	63	183.18	-	0.34	1.55e-46	1.65e-43
positive regulation of intracellular signal transduction (GO:1902533)	40	5	14.63	-	0.34	0.00124	0.0176
heart morphogenesis (GO:0003007)	56	7	20.48	-	0.34	5.81e-05	0.00122
regulation of myeloid cell differentiation (GO:0045637)	48	6	17.55	-	0.34	0.000214	0.004
regulation of signal transduction (GO:0009966)	185	23	67.64	-	0.34	8.96e-15	7.23e-13
tube development (GO:0035295)	161	20	58.87	-	0.34	7.35e-13	5.26e-11
positive regulation of response to stimulus (GO:0048584)	129	16	47.17	-	0.34	2.14e-10	1.22e-08
sensory system development (GO:0048880)	89	11	32.54	-	0.34	1.95e-07	7.31e-06
cellular response to lipid (GO:0071396)	81	10	29.62	-	0.34	7.39e-07	2.42e-05
cell surface receptor signaling pathway (GO:0007166)	130	16	47.53	-	0.34	1.38e-10	7.92e-09
anatomical structure development (GO:0048856)	619	76	226.32	-	0.34	4.74e-65	3.02e-61
axon development (GO:0061564)	49	6	17.92	-	0.33	0.000214	0.00399
response to extracellular stimulus (GO:0009991)	49	6	17.92	-	0.33	0.000214	0.00398
regulation of anatomical structure morphogenesis (GO:0022603)	90	11	32.91	-	0.33	1.95e-07	7.25e-06
cardiac chamber development (GO:0003205)	41	5	14.99	-	0.33	0.00078	0.012
regulation of response to stimulus (GO:0048583)	238	29	87.02	-	0.33	1.12e-19	1.69e-17
regulation of T cell differentiation (GO:0045580)	33	4	12.07	-	0.33	0.00285	0.0356
immune system process (GO:0002376)	132	16	48.26	-	0.33	8.37e-11	4.99e-09
cellular homeostasis (GO:0019725)	33	4	12.07	-	0.33	0.00285	0.0355
negative regulation of multicellular organismal process (GO:0051241)	132	16	48.26	-	0.33	8.37e-11	4.94e-09
response to oxidative stress (GO:0006979)	33	4	12.07	-	0.33	0.00285	0.0355
endocrine system development (GO:0035270)	58	7	21.21	-	0.33	3.7e-05	0.000822
camera-type eye development (GO:0043010)	75	9	27.42	-	0.33	1.72e-06	5.19e-05
respiratory system development (GO:0060541)	50	6	18.28	-	0.33	0.000135	0.00262
hemopoiesis (GO:0030097)	117	14	42.78	-	0.33	8.38e-10	4.49e-08
regulation of developmental growth (GO:0048638)	42	5	15.36	-	0.33	0.000494	0.00827
negative regulation of response to stimulus (GO:0048585)	126	15	46.07	-	0.33	1.34e-10	7.78e-09
positive regulation of apoptotic process (GO:0043065)	59	7	21.57	-	0.32	2.35e-05	0.000559
apoptotic process (GO:0006915)	93	11	34	-	0.32	4.92e-08	2.16e-06
positive regulation of miRNA transcription (GO:1902895)	34	4	12.43	-	0.32	0.00181	0.0247
positive regulation of nervous system development (GO:0051962)	34	4	12.43	-	0.32	0.00181	0.0246
positive regulation of neurogenesis (GO:0050769)	34	4	12.43	-	0.32	0.00181	0.0246
regulation of epithelial cell proliferation (GO:0050678)	68	8	24.86	-	0.32	4.08e-06	0.000114
cellular anatomical entity morphogenesis (GO:0032989)	51	6	18.65	-	0.32	8.62e-05	0.00176
positive regulation of gene expression (GO:0010628)	145	17	53.02	-	0.32	3.06e-12	2.08e-10
cell death (GO:0008219)	94	11	34.37	-	0.32	3.18e-08	1.46e-06
programmed cell death (GO:0012501)	94	11	34.37	-	0.32	3.18e-08	1.45e-06
vasculature development (GO:0001944)	77	9	28.15	-	0.32	7.06e-07	2.36e-05
blood vessel development (GO:0001568)	77	9	28.15	-	0.32	7.06e-07	2.34e-05
nervous system process (GO:0050877)	77	9	28.15	-	0.32	7.06e-07	2.33e-05
positive regulation of programmed cell death (GO:0043068)	60	7	21.94	-	0.32	1.51e-05	0.00038
eye development (GO:0001654)	86	10	31.44	-	0.32	1.93e-07	7.38e-06
visual system development (GO:0150063)	86	10	31.44	-	0.32	1.93e-07	7.33e-06
system process (GO:0003008)	112	13	40.95	-	0.32	1.3e-09	6.85e-08
brain development (GO:0007420)	130	15	47.53	-	0.32	3.2e-11	1.96e-09
regulation of molecular function (GO:0065009)	104	12	38.03	-	0.32	5.05e-09	2.54e-07
cellular response to hormone stimulus (GO:0032870)	78	9	28.52	-	0.32	7.21e-07	2.37e-05
negative regulation of signal transduction (GO:0009968)	104	12	38.03	-	0.32	5.05e-09	2.52e-07
growth (GO:0040007)	61	7	22.3	-	0.31	9.79e-06	0.000256
developmental growth (GO:0048589)	61	7	22.3	-	0.31	9.79e-06	0.000255
carbohydrate homeostasis (GO:0033500)	35	4	12.8	-	0.31	0.00116	0.0168
glucose homeostasis (GO:0042593)	35	4	12.8	-	0.31	0.00116	0.0168
cellular response to external stimulus (GO:0071496)	35	4	12.8	-	0.31	0.00116	0.0168
regulation of T cell activation (GO:0050863)	35	4	12.8	-	0.31	0.00116	0.0167
regulation of binding (GO:0051098)	35	4	12.8	-	0.31	0.00116	0.0167
positive regulation of transport (GO:0051050)	35	4	12.8	-	0.31	0.00116	0.0167
regulation of lymphocyte differentiation (GO:0045619)	35	4	12.8	-	0.31	0.00116	0.0166
bone development (GO:0060348)	35	4	12.8	-	0.31	0.00116	0.0166
tube morphogenesis (GO:0035239)	123	14	44.97	-	0.31	8.2e-11	4.93e-09
positive regulation of cell differentiation (GO:0045597)	167	19	61.06	-	0.31	1.51e-14	1.2e-12
system development (GO:0048731)	460	52	168.19	-	0.31	2.9e-46	2.64e-43
response to organonitrogen compound (GO:0010243)	80	9	29.25	-	0.31	2.78e-07	9.89e-06
embryonic epithelial tube formation (GO:0001838)	27	3	9.87	-	0.3	0.00429	0.0503
pancreas development (GO:0031016)	27	3	9.87	-	0.3	0.00429	0.0502
intracellular receptor signaling pathway (GO:0030522)	63	7	23.03	-	0.3	6.08e-06	0.000166
positive regulation of miRNA metabolic process (GO:2000630)	36	4	13.16	-	0.3	0.000749	0.0119
stem cell differentiation (GO:0048863)	54	6	19.74	-	0.3	3.57e-05	0.000801
male sex differentiation (GO:0046661)	36	4	13.16	-	0.3	0.000749	0.0118
B cell activation (GO:0042113)	27	3	9.87	-	0.3	0.00429	0.0501
response to nitrogen compound (GO:1901698)	81	9	29.62	-	0.3	1.76e-07	6.83e-06
camera-type eye morphogenesis (GO:0048593)	36	4	13.16	-	0.3	0.000749	0.0118
cardiac chamber morphogenesis (GO:0003206)	36	4	13.16	-	0.3	0.000749	0.0118
outflow tract morphogenesis (GO:0003151)	27	3	9.87	-	0.3	0.00429	0.05
positive regulation of DNA-binding transcription factor activity (GO:0051091)	27	3	9.87	-	0.3	0.00429	0.0499
regulation of cell differentiation (GO:0045595)	299	33	109.32	-	0.3	7.16e-28	2.68e-25
cellular response to oxygen-containing compound (GO:1901701)	109	12	39.85	-	0.3	7.68e-10	4.18e-08
animal organ development (GO:0048513)	447	49	163.44	-	0.3	6.77e-46	5.4e-43
ossification (GO:0001503)	46	5	16.82	-	0.3	0.00013	0.00255
cellular developmental process (GO:0048869)	527	57	192.69	-	0.3	4.89e-58	7.8e-55
anatomical structure maturation (GO:0071695)	37	4	13.53	-	0.3	0.00076	0.0119
biological process involved in interspecies interaction between organisms (GO:0044419)	74	8	27.06	-	0.3	4.22e-07	1.44e-05
hormone-mediated signaling pathway (GO:0009755)	37	4	13.53	-	0.3	0.00076	0.0119
head development (GO:0060322)	139	15	50.82	-	0.3	1.08e-12	7.54e-11
neuron development (GO:0048666)	93	10	34	-	0.29	1.14e-08	5.41e-07
nervous system development (GO:0007399)	279	30	102.01	-	0.29	2.58e-26	8.23e-24
mesonephric tubule development (GO:0072164)	28	3	10.24	-	0.29	0.00277	0.0351
mesonephric epithelium development (GO:0072163)	28	3	10.24	-	0.29	0.00277	0.0351
ureteric bud development (GO:0001657)	28	3	10.24	-	0.29	0.00277	0.035
Wnt signaling pathway (GO:0016055)	28	3	10.24	-	0.29	0.00277	0.0349
kidney morphogenesis (GO:0060993)	28	3	10.24	-	0.29	0.00277	0.0349
alpha-beta T cell differentiation (GO:0046632)	28	3	10.24	-	0.29	0.00277	0.0348
cell-cell signaling by wnt (GO:0198738)	28	3	10.24	-	0.29	0.00277	0.0347
cell differentiation (GO:0030154)	525	56	191.95	-	0.29	1.69e-58	3.58e-55
regulation of epithelial cell differentiation (GO:0030856)	47	5	17.18	-	0.29	8.09e-05	0.00166
cell-cell signaling (GO:0007267)	66	7	24.13	-	0.29	2.54e-06	7.36e-05
cardiac muscle tissue development (GO:0048738)	38	4	13.89	-	0.29	0.00047	0.00795
regulation of leukocyte differentiation (GO:1902105)	57	6	20.84	-	0.29	8.94e-06	0.000238
striated muscle tissue development (GO:0014706)	38	4	13.89	-	0.29	0.00047	0.00792
defense response to other organism (GO:0098542)	38	4	13.89	-	0.29	0.00047	0.0079
positive regulation of cell population proliferation (GO:0008284)	124	13	45.34	-	0.29	1.11e-11	7.2e-10
negative regulation of developmental process (GO:0051093)	182	19	66.54	-	0.29	3.56e-17	3.92e-15
regulation of miRNA transcription (GO:1902893)	48	5	17.55	-	0.28	5.11e-05	0.00109
epithelial tube formation (GO:0072175)	29	3	10.6	-	0.28	0.00277	0.0354
small molecule metabolic process (GO:0044281)	29	3	10.6	-	0.28	0.00277	0.0353
neural tube development (GO:0021915)	29	3	10.6	-	0.28	0.00277	0.0353
regulation of response to external stimulus (GO:0032101)	58	6	21.21	-	0.28	9.22e-06	0.000243
positive regulation of lymphocyte activation (GO:0051251)	29	3	10.6	-	0.28	0.00277	0.0352
regulation of cell population proliferation (GO:0042127)	233	24	85.19	-	0.28	1.98e-22	3.5e-20
developmental maturation (GO:0021700)	39	4	14.26	-	0.28	0.000293	0.00536
response to peptide hormone (GO:0043434)	39	4	14.26	-	0.28	0.000293	0.00534
regulation of defense response (GO:0031347)	50	5	18.28	-	0.27	3.32e-05	0.000762
enzyme-linked receptor protein signaling pathway (GO:0007167)	50	5	18.28	-	0.27	3.32e-05	0.000759
mesonephros development (GO:0001823)	30	3	10.97	-	0.27	0.00171	0.0238
regulation of miRNA metabolic process (GO:2000628)	50	5	18.28	-	0.27	3.32e-05	0.000756
chemical homeostasis (GO:0048878)	50	5	18.28	-	0.27	3.32e-05	0.000753
cell motility (GO:0048870)	80	8	29.25	-	0.27	6.33e-08	2.67e-06
alpha-beta T cell activation (GO:0046631)	30	3	10.97	-	0.27	0.00171	0.0237
regulation of response to stress (GO:0080134)	81	8	29.62	-	0.27	3.85e-08	1.73e-06
reproductive system development (GO:0061458)	61	6	22.3	-	0.27	2.16e-06	6.35e-05
reproductive structure development (GO:0048608)	61	6	22.3	-	0.27	2.16e-06	6.32e-05
response to external stimulus (GO:0009605)	122	12	44.61	-	0.27	6.08e-12	4.04e-10
regulation of DNA-binding transcription factor activity (GO:0051090)	51	5	18.65	-	0.27	2.02e-05	0.000485
mesenchymal cell differentiation (GO:0048762)	41	4	14.99	-	0.27	0.000118	0.00236
eye morphogenesis (GO:0048592)	41	4	14.99	-	0.27	0.000118	0.00235
regulation of catalytic activity (GO:0050790)	41	4	14.99	-	0.27	0.000118	0.00234
gland development (GO:0048732)	113	11	41.32	-	0.27	2.44e-11	1.52e-09
chordate embryonic development (GO:0043009)	165	16	60.33	-	0.27	2.14e-16	1.95e-14
defense response to symbiont (GO:0140546)	31	3	11.33	-	0.26	0.00106	0.016
male gonad development (GO:0008584)	31	3	11.33	-	0.26	0.00106	0.0159
tube formation (GO:0035148)	31	3	11.33	-	0.26	0.00106	0.0159
development of primary male sexual characteristics (GO:0046546)	31	3	11.33	-	0.26	0.00106	0.0158
positive regulation of leukocyte activation (GO:0002696)	31	3	11.33	-	0.26	0.00106	0.0158
regulation of muscle cell differentiation (GO:0051147)	31	3	11.33	-	0.26	0.00106	0.0158
embryo development ending in birth or egg hatching (GO:0009792)	166	16	60.69	-	0.26	1.28e-16	1.2e-14
hindbrain development (GO:0030902)	42	4	15.36	-	0.26	0.000119	0.00234
cell population proliferation (GO:0008283)	127	12	46.43	-	0.26	8.15e-13	5.78e-11
Notch signaling pathway (GO:0007219)	32	3	11.7	-	0.26	0.00067	0.0108
response to external biotic stimulus (GO:0043207)	64	6	23.4	-	0.26	8.41e-07	2.73e-05
morphogenesis of embryonic epithelium (GO:0016331)	32	3	11.7	-	0.26	0.00067	0.0108
segmentation (GO:0035282)	32	3	11.7	-	0.26	0.00067	0.0108
response to other organism (GO:0051707)	64	6	23.4	-	0.26	8.41e-07	2.72e-05
cell maturation (GO:0048469)	32	3	11.7	-	0.26	0.00067	0.0107
skin development (GO:0043588)	32	3	11.7	-	0.26	0.00067	0.0107
immune response (GO:0006955)	64	6	23.4	-	0.26	8.41e-07	2.71e-05
positive regulation of neuron differentiation (GO:0045666)	32	3	11.7	-	0.26	0.00067	0.0107
epithelial tube morphogenesis (GO:0060562)	75	7	27.42	-	0.26	5.5e-08	2.4e-06
regulation of apoptotic process (GO:0042981)	161	15	58.87	-	0.25	1.92e-16	1.78e-14
central nervous system development (GO:0007417)	172	16	62.89	-	0.25	9.66e-18	1.19e-15
regulation of programmed cell death (GO:0043067)	162	15	59.23	-	0.25	1.13e-16	1.08e-14
cell development (GO:0048468)	293	27	107.13	-	0.25	1.16e-31	5.7e-29
negative regulation of cell differentiation (GO:0045596)	152	14	55.58	-	0.25	1.4e-15	1.19e-13
neuron differentiation (GO:0030182)	152	14	55.58	-	0.25	1.4e-15	1.17e-13
regulation of lymphocyte activation (GO:0051249)	44	4	16.09	-	0.25	4.45e-05	0.000966
cell morphogenesis (GO:0000902)	66	6	24.13	-	0.25	3.18e-07	1.11e-05
positive regulation of cell activation (GO:0050867)	33	3	12.07	-	0.25	0.000704	0.0112
sensory organ development (GO:0007423)	132	12	48.26	-	0.25	1.06e-13	7.97e-12
response to nutrient levels (GO:0031667)	45	4	16.45	-	0.24	2.78e-05	0.000642
embryo development (GO:0009790)	248	22	90.68	-	0.24	6.95e-27	2.33e-24
mammary gland development (GO:0030879)	34	3	12.43	-	0.24	0.000422	0.00719
regulation of cellular response to stress (GO:0080135)	34	3	12.43	-	0.24	0.000422	0.00718
response to biotic stimulus (GO:0009607)	68	6	24.86	-	0.24	2.02e-07	7.46e-06
cytokine-mediated signaling pathway (GO:0019221)	23	2	8.41	-	0.24	0.00387	0.0456
mesenchyme morphogenesis (GO:0072132)	23	2	8.41	-	0.24	0.00387	0.0455
negative regulation of leukocyte differentiation (GO:1902106)	23	2	8.41	-	0.24	0.00387	0.0454
generation of neurons (GO:0048699)	162	14	59.23	-	0.24	2.03e-17	2.36e-15
kidney development (GO:0001822)	58	5	21.21	-	0.24	1.13e-06	3.49e-05
muscle organ development (GO:0007517)	82	7	29.98	-	0.23	4.67e-09	2.36e-07
gonad development (GO:0008406)	47	4	17.18	-	0.23	1.75e-05	0.000425
anatomical structure morphogenesis (GO:0009653)	353	30	129.07	-	0.23	1.34e-41	9.48e-39
forebrain development (GO:0030900)	83	7	30.35	-	0.23	2.81e-09	1.45e-07
negative regulation of apoptotic process (GO:0043066)	107	9	39.12	-	0.23	1.05e-11	6.9e-10
regulation of lipid metabolic process (GO:0019216)	36	3	13.16	-	0.23	0.000157	0.00301
lymphocyte activation involved in immune response (GO:0002285)	24	2	8.78	-	0.23	0.00242	0.0321
negative regulation of nervous system development (GO:0051961)	24	2	8.78	-	0.23	0.00242	0.0321
organ growth (GO:0035265)	24	2	8.78	-	0.23	0.00242	0.032
regulation of proteolysis (GO:0030162)	24	2	8.78	-	0.23	0.00242	0.0319
neuron fate specification (GO:0048665)	24	2	8.78	-	0.23	0.00242	0.0319
regulation of cold-induced thermogenesis (GO:0120161)	24	2	8.78	-	0.23	0.00242	0.0318
somite development (GO:0061053)	24	2	8.78	-	0.23	0.00242	0.0318
negative regulation of neurogenesis (GO:0050768)	24	2	8.78	-	0.23	0.00242	0.0317
negative regulation of programmed cell death (GO:0043069)	109	9	39.85	-	0.23	3.64e-12	2.44e-10
anatomical structure formation involved in morphogenesis (GO:0048646)	158	13	57.77	-	0.23	1.75e-17	2.07e-15
negative regulation of cell development (GO:0010721)	49	4	17.92	-	0.22	6.41e-06	0.000175
response to peptide (GO:1901652)	49	4	17.92	-	0.22	6.41e-06	0.000174
renal system development (GO:0072001)	62	5	22.67	-	0.22	2.57e-07	9.26e-06
sex differentiation (GO:0007548)	62	5	22.67	-	0.22	2.57e-07	9.21e-06
regulation of cellular catabolic process (GO:0031329)	25	2	9.14	-	0.22	0.00251	0.0328
leukocyte activation involved in immune response (GO:0002366)	25	2	9.14	-	0.22	0.00251	0.0327
cell activation involved in immune response (GO:0002263)	25	2	9.14	-	0.22	0.00251	0.0327
nephron tubule morphogenesis (GO:0072078)	25	2	9.14	-	0.22	0.00251	0.0326
neuron migration (GO:0001764)	25	2	9.14	-	0.22	0.00251	0.0325
ameboidal-type cell migration (GO:0001667)	25	2	9.14	-	0.22	0.00251	0.0325
development of primary sexual characteristics (GO:0045137)	50	4	18.28	-	0.22	3.96e-06	0.000111
determination of bilateral symmetry (GO:0009855)	25	2	9.14	-	0.22	0.00251	0.0324
regulation of myeloid leukocyte differentiation (GO:0002761)	25	2	9.14	-	0.22	0.00251	0.0323
specification of symmetry (GO:0009799)	25	2	9.14	-	0.22	0.00251	0.0323
determination of left/right symmetry (GO:0007368)	25	2	9.14	-	0.22	0.00251	0.0322
epithelial cell differentiation (GO:0030855)	126	10	46.07	-	0.22	2.55e-14	2.01e-12
mesenchyme development (GO:0060485)	63	5	23.03	-	0.22	1.58e-07	6.18e-06
neurogenesis (GO:0022008)	178	14	65.08	-	0.22	1.7e-20	2.78e-18
regulation of leukocyte activation (GO:0002694)	51	4	18.65	-	0.21	2.49e-06	7.24e-05
regulation of neuron differentiation (GO:0045664)	64	5	23.4	-	0.21	9.85e-08	3.95e-06
tissue development (GO:0009888)	308	24	112.61	-	0.21	1.95e-37	1.13e-34
embryonic organ development (GO:0048568)	155	12	56.67	-	0.21	8.22e-18	1.03e-15
glial cell differentiation (GO:0010001)	39	3	14.26	-	0.21	6.05e-05	0.00126
nephron epithelium morphogenesis (GO:0072088)	26	2	9.51	-	0.21	0.00149	0.021
kidney epithelium development (GO:0072073)	39	3	14.26	-	0.21	6.05e-05	0.00126
nephron morphogenesis (GO:0072028)	26	2	9.51	-	0.21	0.00149	0.021
left/right pattern formation (GO:0060972)	26	2	9.51	-	0.21	0.00149	0.021
renal tubule morphogenesis (GO:0061333)	26	2	9.51	-	0.21	0.00149	0.0209
negative regulation of hemopoiesis (GO:1903707)	26	2	9.51	-	0.21	0.00149	0.0209
immune system development (GO:0002520)	39	3	14.26	-	0.21	6.05e-05	0.00125
bone morphogenesis (GO:0060349)	26	2	9.51	-	0.21	0.00149	0.0208
regulation of neurogenesis (GO:0050767)	66	5	24.13	-	0.21	5.79e-08	2.51e-06
regulation of cell activation (GO:0050865)	53	4	19.38	-	0.21	1.46e-06	4.46e-05
epithelial cell development (GO:0002064)	40	3	14.63	-	0.21	3.61e-05	0.000808
morphogenesis of an epithelium (GO:0002009)	94	7	34.37	-	0.2	2.93e-11	1.81e-09
cell fate specification (GO:0001708)	54	4	19.74	-	0.2	8.82e-07	2.83e-05
regulation of gliogenesis (GO:0014013)	27	2	9.87	-	0.2	0.000894	0.0137
innate immune response (GO:0045087)	27	2	9.87	-	0.2	0.000894	0.0137
muscle structure development (GO:0061061)	108	8	39.49	-	0.2	6.26e-13	4.54e-11
cellular response to nutrient levels (GO:0031669)	27	2	9.87	-	0.2	0.000894	0.0137
muscle tissue development (GO:0060537)	81	6	29.62	-	0.2	8.03e-10	4.34e-08
skeletal muscle cell differentiation (GO:0035914)	27	2	9.87	-	0.2	0.000894	0.0136
epithelium development (GO:0060429)	205	15	74.95	-	0.2	7.88e-25	2.01e-22
gliogenesis (GO:0042063)	42	3	15.36	-	0.2	1.35e-05	0.000344
negative regulation of immune system process (GO:0002683)	42	3	15.36	-	0.2	1.35e-05	0.000343
regulation of DNA binding (GO:0051101)	28	2	10.24	-	0.2	0.000544	0.00905
negative regulation of DNA-binding transcription factor activity (GO:0043433)	28	2	10.24	-	0.2	0.000544	0.00903
regulation of nervous system development (GO:0051960)	71	5	25.96	-	0.19	7.61e-09	3.7e-07
inner ear development (GO:0048839)	43	3	15.72	-	0.19	1.42e-05	0.00036
sensory organ morphogenesis (GO:0090596)	72	5	26.33	-	0.19	4.53e-09	2.31e-07
nephron tubule development (GO:0072080)	29	2	10.6	-	0.19	0.000335	0.00598
osteoblast differentiation (GO:0001649)	29	2	10.6	-	0.19	0.000335	0.00596
positive regulation of immune system process (GO:0002684)	58	4	21.21	-	0.19	1.95e-07	7.28e-06
anterior/posterior pattern specification (GO:0009952)	102	7	37.29	-	0.19	1.26e-12	8.77e-11
cell migration (GO:0016477)	73	5	26.69	-	0.19	2.74e-09	1.43e-07
positive regulation of cytokine production (GO:0001819)	44	3	16.09	-	0.19	8.26e-06	0.000222
neuron fate commitment (GO:0048663)	44	3	16.09	-	0.19	8.26e-06	0.000221
pattern specification process (GO:0007389)	163	11	59.6	-	0.18	2.41e-20	3.84e-18
immune effector process (GO:0002252)	30	2	10.97	-	0.18	0.000349	0.00618
positive regulation of catalytic activity (GO:0043085)	30	2	10.97	-	0.18	0.000349	0.00616
renal tubule development (GO:0061326)	30	2	10.97	-	0.18	0.000349	0.00614
cardiocyte differentiation (GO:0035051)	30	2	10.97	-	0.18	0.000349	0.00613
hematopoietic or lymphoid organ development (GO:0048534)	30	2	10.97	-	0.18	0.000349	0.00611
regionalization (GO:0003002)	150	10	54.84	-	0.18	8.82e-19	1.31e-16
telencephalon development (GO:0021537)	46	3	16.82	-	0.18	2.92e-06	8.39e-05
response to bacterium (GO:0009617)	31	2	11.33	-	0.18	0.000203	0.00383
negative regulation of neuron differentiation (GO:0045665)	31	2	11.33	-	0.18	0.000203	0.00382
cellular response to organonitrogen compound (GO:0071417)	48	3	17.55	-	0.17	1.89e-06	5.66e-05
animal organ morphogenesis (GO:0009887)	240	15	87.75	-	0.17	7.49e-32	3.98e-29
cellular response to nitrogen compound (GO:1901699)	49	3	17.92	-	0.17	1.08e-06	3.38e-05
spinal cord development (GO:0021510)	34	2	12.43	-	0.16	4.41e-05	0.000962
nephron epithelium development (GO:0072009)	34	2	12.43	-	0.16	4.41e-05	0.000959
tissue morphogenesis (GO:0048729)	121	7	44.24	-	0.16	3.93e-16	3.48e-14
cartilage development (GO:0051216)	52	3	19.01	-	0.16	2.27e-07	8.31e-06
negative regulation of molecular function (GO:0044092)	52	3	19.01	-	0.16	2.27e-07	8.26e-06
ear development (GO:0043583)	52	3	19.01	-	0.16	2.27e-07	8.21e-06
nephron development (GO:0072006)	35	2	12.8	-	0.16	4.62e-05	0.000988
cell fate commitment (GO:0045165)	124	7	45.34	-	0.15	7.49e-17	7.35e-15
branching morphogenesis of an epithelial tube (GO:0048754)	36	2	13.16	-	0.15	2.65e-05	0.000614
skeletal system development (GO:0001501)	128	7	46.8	-	0.15	1.37e-17	1.65e-15
response to xenobiotic stimulus (GO:0009410)	37	2	13.53	-	0.15	1.54e-05	0.000388
regulation of small molecule metabolic process (GO:0062012)	37	2	13.53	-	0.15	1.54e-05	0.000386
heart looping (GO:0001947)	19	1	6.95	-	0.14	0.00304	0.0377
negative regulation of miRNA transcription (GO:1902894)	19	1	6.95	-	0.14	0.00304	0.0376
cellular response to oxygen levels (GO:0071453)	19	1	6.95	-	0.14	0.00304	0.0375
negative regulation of miRNA metabolic process (GO:2000629)	19	1	6.95	-	0.14	0.00304	0.0374
determination of heart left/right asymmetry (GO:0061371)	19	1	6.95	-	0.14	0.00304	0.0374
cerebral cortex development (GO:0021987)	19	1	6.95	-	0.14	0.00304	0.0373
peripheral nervous system development (GO:0007422)	19	1	6.95	-	0.14	0.00304	0.0372
negative regulation of cell adhesion (GO:0007162)	20	1	7.31	-	0.14	0.00182	0.0246
integrated stress response signaling (GO:0140467)	20	1	7.31	-	0.14	0.00182	0.0245
regulation of stem cell differentiation (GO:2000736)	20	1	7.31	-	0.14	0.00182	0.0245
regulation of innate immune response (GO:0045088)	20	1	7.31	-	0.14	0.00182	0.0244
regulation of body fluid levels (GO:0050878)	20	1	7.31	-	0.14	0.00182	0.0244
epidermis development (GO:0008544)	41	2	14.99	-	0.13	3.32e-06	9.46e-05
connective tissue development (GO:0061448)	62	3	22.67	-	0.13	3.33e-09	1.71e-07
cranial nerve development (GO:0021545)	21	1	7.68	-	0.13	0.0011	0.0163
negative regulation of Wnt signaling pathway (GO:0030178)	21	1	7.68	-	0.13	0.0011	0.0163
morphogenesis of a branching epithelium (GO:0061138)	42	2	15.36	-	0.13	1.91e-06	5.7e-05
regulation of neural precursor cell proliferation (GO:2000177)	21	1	7.68	-	0.13	0.0011	0.0162
skeletal muscle tissue development (GO:0007519)	42	2	15.36	-	0.13	1.91e-06	5.68e-05
embryonic heart tube morphogenesis (GO:0003143)	21	1	7.68	-	0.13	0.0011	0.0162
limbic system development (GO:0021761)	21	1	7.68	-	0.13	0.0011	0.0162
nerve development (GO:0021675)	21	1	7.68	-	0.13	0.0011	0.0161
embryonic morphogenesis (GO:0048598)	169	8	61.79	-	0.13	1.21e-24	2.97e-22
columnar/cuboidal epithelial cell differentiation (GO:0002065)	43	2	15.72	-	0.13	1.12e-06	3.5e-05
skeletal muscle organ development (GO:0060538)	43	2	15.72	-	0.13	1.12e-06	3.48e-05
morphogenesis of a branching structure (GO:0001763)	44	2	16.09	-	0.12	6.73e-07	2.26e-05
regulation of lipid biosynthetic process (GO:0046890)	22	1	8.04	-	0.12	0.00114	0.0166
response to lipopolysaccharide (GO:0032496)	22	1	8.04	-	0.12	0.00114	0.0165
cell fate determination (GO:0001709)	23	1	8.41	-	0.12	0.000647	0.0105
cranial skeletal system development (GO:1904888)	23	1	8.41	-	0.12	0.000647	0.0105
regulation of hydrolase activity (GO:0051336)	23	1	8.41	-	0.12	0.000647	0.0105
regulation of immune response (GO:0050776)	46	2	16.82	-	0.12	4.05e-07	1.39e-05
adaptive immune response (GO:0002250)	24	1	8.78	-	0.11	0.000375	0.00651
response to molecule of bacterial origin (GO:0002237)	24	1	8.78	-	0.11	0.000375	0.00649
cellular response to peptide hormone stimulus (GO:0071375)	24	1	8.78	-	0.11	0.000375	0.00648
embryonic heart tube development (GO:0035050)	24	1	8.78	-	0.11	0.000375	0.00646
epidermal cell differentiation (GO:0009913)	24	1	8.78	-	0.11	0.000375	0.00644
central nervous system neuron differentiation (GO:0021953)	48	2	17.55	-	0.11	1.34e-07	5.3e-06
chondrocyte differentiation (GO:0002062)	25	1	9.14	-	0.11	0.000221	0.0041
limb morphogenesis (GO:0035108)	50	2	18.28	-	0.11	4.78e-08	2.13e-06
appendage morphogenesis (GO:0035107)	50	2	18.28	-	0.11	4.78e-08	2.12e-06
regulation of immune effector process (GO:0002697)	25	1	9.14	-	0.11	0.000221	0.00409
regulation of animal organ morphogenesis (GO:2000027)	25	1	9.14	-	0.11	0.000221	0.00407
response to wounding (GO:0009611)	25	1	9.14	-	0.11	0.000221	0.00406
stem cell proliferation (GO:0072089)	26	1	9.51	-	0.11	0.000133	0.00261
regulation of response to biotic stimulus (GO:0002831)	26	1	9.51	-	0.11	0.000133	0.0026
positive regulation of immune response (GO:0050778)	26	1	9.51	-	0.11	0.000133	0.00259
gland morphogenesis (GO:0022612)	27	1	9.87	-	0.1	0.000139	0.00269
regulation of osteoblast differentiation (GO:0045667)	27	1	9.87	-	0.1	0.000139	0.00269
limb development (GO:0060173)	55	2	20.11	-	0.1	5.44e-09	2.69e-07
appendage development (GO:0048736)	55	2	20.11	-	0.1	5.44e-09	2.67e-07
embryonic organ morphogenesis (GO:0048562)	110	4	40.22	-	0.1	2.35e-17	2.63e-15
regulation of fat cell differentiation (GO:0045598)	29	1	10.6	-	0.09	4.46e-05	0.000964
regulation of stem cell proliferation (GO:0072091)	29	1	10.6	-	0.09	4.46e-05	0.000961
inner ear morphogenesis (GO:0042472)	29	1	10.6	-	0.09	4.46e-05	0.000958
pallium development (GO:0021543)	30	1	10.97	-	0.09	2.6e-05	0.000607
fat cell differentiation (GO:0045444)	30	1	10.97	-	0.09	2.6e-05	0.000605
metanephros development (GO:0001656)	31	1	11.33	-	0.09	1.55e-05	0.000385
glandular epithelial cell differentiation (GO:0002067)	31	1	11.33	-	0.09	1.55e-05	0.000383
roof of mouth development (GO:0060021)	32	1	11.7	-	0.09	1.67e-05	0.000409
cellular response to peptide (GO:1901653)	32	1	11.7	-	0.09	1.67e-05	0.000407
regulation of apoptotic signaling pathway (GO:2001233)	33	1	12.07	-	0.08	9.19e-06	0.000243
sensory perception (GO:0007600)	36	1	13.16	-	0.08	1.75e-06	5.26e-05
ear morphogenesis (GO:0042471)	38	1	13.89	-	0.07	1.06e-06	3.32e-05
skeletal system morphogenesis (GO:0048705)	80	2	29.25	-	0.07	7.52e-14	5.71e-12
embryonic limb morphogenesis (GO:0030326)	44	1	16.09	-	0.06	6.55e-08	2.73e-06
embryonic appendage morphogenesis (GO:0035113)	44	1	16.09	-	0.06	6.55e-08	2.71e-06
mesoderm development (GO:0007498)	44	1	16.09	-	0.06	6.55e-08	2.7e-06
gastrulation (GO:0007369)	44	1	16.09	-	0.06	6.55e-08	2.68e-06
embryonic skeletal system development (GO:0048706)	62	1	22.67	-	0.04	1.4e-11	8.99e-10
spinal cord motor neuron differentiation (GO:0021522)	13	0	4.75	-	< 0.01	0.00313	0.0381
metanephric nephron development (GO:0072210)	16	0	5.85	-	< 0.01	0.000972	0.0148
ventral spinal cord development (GO:0021517)	20	0	7.31	-	< 0.01	0.000186	0.00356
cell differentiation in spinal cord (GO:0021515)	23	0	8.41	-	< 0.01	3.27e-05	0.000752
negative regulation of epithelial cell differentiation (GO:0030857)	16	0	5.85	-	< 0.01	0.000972	0.0148
prostate gland development (GO:0030850)	15	0	5.48	-	< 0.01	0.00176	0.0244
transmembrane receptor protein tyrosine kinase signaling pathway (GO:0007169)	17	0	6.22	-	< 0.01	0.000551	0.00913
cell adhesion (GO:0007155)	13	0	4.75	-	< 0.01	0.00313	0.0381
regulation of endopeptidase activity (GO:0052548)	13	0	4.75	-	< 0.01	0.00313	0.038
regulation of peptidase activity (GO:0052547)	13	0	4.75	-	< 0.01	0.00313	0.0379
regulation of mononuclear cell proliferation (GO:0032944)	15	0	5.48	-	< 0.01	0.00176	0.0243
digestive system development (GO:0055123)	37	0	13.53	-	< 0.01	6.32e-08	2.71e-06
canonical Wnt signaling pathway (GO:0060070)	14	0	5.12	-	< 0.01	0.00325	0.0387
muscle cell differentiation (GO:0042692)	37	0	13.53	-	< 0.01	6.32e-08	2.69e-06
retina morphogenesis in camera-type eye (GO:0060042)	15	0	5.48	-	< 0.01	0.00176	0.0243
retina development in camera-type eye (GO:0060041)	32	0	11.7	-	< 0.01	6.1e-07	2.06e-05
mesoderm formation (GO:0001707)	26	0	9.51	-	< 0.01	1.07e-05	0.000274
endoderm formation (GO:0001706)	13	0	4.75	-	< 0.01	0.00313	0.0378
formation of primary germ layer (GO:0001704)	38	0	13.89	-	< 0.01	3.46e-08	1.56e-06
lipid homeostasis (GO:0055088)	16	0	5.85	-	< 0.01	0.000972	0.0147
cardiac muscle cell differentiation (GO:0055007)	18	0	6.58	-	< 0.01	0.00032	0.00581
regeneration (GO:0031099)	13	0	4.75	-	< 0.01	0.00313	0.0378
muscle cell development (GO:0055001)	21	0	7.68	-	< 0.01	0.000102	0.00207
negative regulation of apoptotic signaling pathway (GO:2001234)	20	0	7.31	-	< 0.01	0.000186	0.00355
urogenital system development (GO:0001655)	22	0	8.04	-	< 0.01	5.7e-05	0.00121
cellular response to xenobiotic stimulus (GO:0071466)	14	0	5.12	-	< 0.01	0.00325	0.0386
odontogenesis (GO:0042476)	27	0	9.87	-	< 0.01	5.89e-06	0.000163
odontogenesis of dentin-containing tooth (GO:0042475)	20	0	7.31	-	< 0.01	0.000186	0.00354
positive regulation of small molecule metabolic process (GO:0062013)	15	0	5.48	-	< 0.01	0.00176	0.0242
regulation of interleukin-6 production (GO:0032675)	14	0	5.12	-	< 0.01	0.00325	0.0386
positive regulation of stem cell proliferation (GO:2000648)	15	0	5.48	-	< 0.01	0.00176	0.0242
regulation of Notch signaling pathway (GO:0008593)	17	0	6.22	-	< 0.01	0.000551	0.00911
myeloid cell development (GO:0061515)	14	0	5.12	-	< 0.01	0.00325	0.0385
hindlimb morphogenesis (GO:0035137)	17	0	6.22	-	< 0.01	0.000551	0.00908
forelimb morphogenesis (GO:0035136)	21	0	7.68	-	< 0.01	0.000102	0.00206
embryonic hindlimb morphogenesis (GO:0035116)	14	0	5.12	-	< 0.01	0.00325	0.0384
embryonic forelimb morphogenesis (GO:0035115)	18	0	6.58	-	< 0.01	0.00032	0.00579
neural precursor cell proliferation (GO:0061351)	29	0	10.6	-	< 0.01	1.93e-06	5.7e-05
regulation of leukocyte proliferation (GO:0070663)	17	0	6.22	-	< 0.01	0.000551	0.00906
regulation of oligodendrocyte differentiation (GO:0048713)	13	0	4.75	-	< 0.01	0.00313	0.0377
embryonic skeletal system morphogenesis (GO:0048704)	50	0	18.28	-	< 0.01	1.08e-10	6.32e-09
embryonic cranial skeleton morphogenesis (GO:0048701)	18	0	6.58	-	< 0.01	0.00032	0.00578
neural retina development (GO:0003407)	19	0	6.95	-	< 0.01	0.00035	0.00612
regulation of chondrocyte differentiation (GO:0032330)	18	0	6.58	-	< 0.01	0.00032	0.00576
cell fate commitment involved in formation of primary germ layer (GO:0060795)	15	0	5.48	-	< 0.01	0.00176	0.0241
proximal/distal pattern formation (GO:0009954)	24	0	8.78	-	< 0.01	1.92e-05	0.000463
dorsal/ventral pattern formation (GO:0009953)	25	0	9.14	-	< 0.01	1.99e-05	0.000479
sensory perception of light stimulus (GO:0050953)	17	0	6.22	-	< 0.01	0.000551	0.00904
positive regulation of hydrolase activity (GO:0051345)	17	0	6.22	-	< 0.01	0.000551	0.00901
embryonic digestive tract development (GO:0048566)	13	0	4.75	-	< 0.01	0.00313	0.0376
digestive tract development (GO:0048565)	35	0	12.8	-	< 0.01	1.13e-07	4.51e-06
digestive tract morphogenesis (GO:0048546)	18	0	6.58	-	< 0.01	0.00032	0.00575
visual perception (GO:0007601)	17	0	6.22	-	< 0.01	0.000551	0.00899
positive regulation of neural precursor cell proliferation (GO:2000179)	13	0	4.75	-	< 0.01	0.00313	0.0376
regulation of cartilage development (GO:0061035)	21	0	7.68	-	< 0.01	0.000102	0.00205
cell differentiation involved in kidney development (GO:0061005)	16	0	5.85	-	< 0.01	0.000972	0.0147
forebrain neuron differentiation (GO:0021879)	15	0	5.48	-	< 0.01	0.00176	0.0241
forebrain generation of neurons (GO:0021872)	19	0	6.95	-	< 0.01	0.00035	0.0061
response to topologically incorrect protein (GO:0035966)	13	0	4.75	-	< 0.01	0.00313	0.0375
striated muscle cell differentiation (GO:0051146)	28	0	10.24	-	< 0.01	3.33e-06	9.45e-05
smooth muscle cell differentiation (GO:0051145)	13	0	4.75	-	< 0.01	0.00313	0.0374
positive regulation of neuron apoptotic process (GO:0043525)	13	0	4.75	-	< 0.01	0.00313	0.0373
regulation of lymphocyte proliferation (GO:0050670)	15	0	5.48	-	< 0.01	0.00176	0.024
mesoderm morphogenesis (GO:0048332)	27	0	9.87	-	< 0.01	5.89e-06	0.000162
neuroblast proliferation (GO:0007405)	16	0	5.85	-	< 0.01	0.000972	0.0147
response to unfolded protein (GO:0006986)	13	0	4.75	-	< 0.01	0.00313	0.0373
face development (GO:0060324)	14	0	5.12	-	< 0.01	0.00325	0.0384
