# Supplementary material for: Fine construction of gene coexpression network analysis using GTOM and RECODE detected a critical module of neuroblastoma stages 4 and 4S
Source: Hereditas. 2024 Nov 14;161:44. doi: 10.1186/s41065-024-00342-y (PMC11562103; doi:10.1186/s41065-024-00342-y)
Supplement: Supplementary file 3 — Additional file 3. A list of NBL type (ADRN/MES) over TFs in our clusters. [file 41065_2024_342_MOESM3_ESM.xlsx]

## Sheet: merge_2SE_ENSG_clstr.new
gene_name	gene_signature	ENSG_ID	cluster_color
ASCL1	ADRN	ENSG00000139352	blue
DACH1	ADRN	ENSG00000276644	blue
ESRRG	ADRN	ENSG00000196482	blue
FEV	ADRN	ENSG00000163497	blue
FOXM1	ADRN	ENSG00000111206	green
FOXO3	ADRN	ENSG00000118689	green
GATA2	ADRN	ENSG00000179348	blue
GATA3	ADRN	ENSG00000107485	red
HAND1	ADRN	ENSG00000113196	blue
HES6	ADRN	ENSG00000144485	green
HEY1	ADRN	ENSG00000164683	cyan
HMGA1	ADRN	ENSG00000137309	green
INSM1	ADRN	ENSG00000173404	blue
INSM2	ADRN	ENSG00000168348	magenta
ISL1	ADRN	ENSG00000016082	green
KLF13	ADRN	ENSG00000169926	green
KLF7	ADRN	ENSG00000118263	red
LIN28B	ADRN	ENSG00000187772	green
MXI1	ADRN	ENSG00000119950	green
MYBL2	ADRN	ENSG00000101057	green
NFIL3	ADRN	ENSG00000165030	cyan
PBX3	ADRN	ENSG00000167081	magenta
PEG3	ADRN	ENSG00000198300	blue
PHOX2A	ADRN	ENSG00000165462	blue
PHOX2B	ADRN	ENSG00000109132	red
SATB1	ADRN	ENSG00000182568	red
SIX3	ADRN	ENSG00000138083	magenta
SOX11	ADRN	ENSG00000176887	green
TBPL1	ADRN	ENSG00000028839	green
TFAP2B	ADRN	ENSG00000008196	green
ZNF195	ADRN	ENSG00000005801	red
ZNF22	ADRN	ENSG00000165512	green
ZNF24	ADRN	ENSG00000172466	red
ZNF512	ADRN	ENSG00000243943	red
ZNF536	ADRN	ENSG00000198597	blue
ZNF704	ADRN	ENSG00000164684	red
ZNF711	ADRN	ENSG00000147180	red
ZNF91	ADRN	ENSG00000167232	red
AEBP1	MES	ENSG00000106624	cyan
BNC2	MES	ENSG00000173068	blue
CREB3L2	MES	ENSG00000182158	cyan
DLX1	MES	ENSG00000144355	cyan
DLX2	MES	ENSG00000115844	cyan
EGR1	MES	ENSG00000120738	cyan
EGR3	MES	ENSG00000179388	cyan
ELF1	MES	ENSG00000120690	cyan
ELK3	MES	ENSG00000111145	cyan
ELK4	MES	ENSG00000158711	green
ETS1	MES	ENSG00000134954	cyan
HES1	MES	ENSG00000114315	cyan
HLX	MES	ENSG00000136630	cyan
KDM5B	MES	ENSG00000117139	red
KLF10	MES	ENSG00000155090	cyan
KLF4	MES	ENSG00000136826	cyan
KLF6	MES	ENSG00000067082	cyan
LHX8	MES	ENSG00000162624	blue
MBD2	MES	ENSG00000134046	cyan
MEOX1	MES	ENSG00000005102	cyan
MEOX2	MES	ENSG00000106511	cyan
NFIA	MES	ENSG00000162599	cyan
NFIC	MES	ENSG00000141905	cyan
NR3C1	MES	ENSG00000113580	cyan
PLAGL1	MES	ENSG00000118495	green
PLSCR1	MES	ENSG00000188313	cyan
PRDM6	MES	ENSG00000061455	blue
PRRX1	MES	ENSG00000116132	cyan
REST	MES	ENSG00000084093	cyan
SIX1	MES	ENSG00000126778	cyan
SIX4	MES	ENSG00000100625	blue
SKIL	MES	ENSG00000136603	cyan
SMAD3	MES	ENSG00000166949	blue
SNAI2	MES	ENSG00000019549	cyan
SOX9	MES	ENSG00000125398	blue
STAT1	MES	ENSG00000115415	blue
STAT3	MES	ENSG00000168610	blue
TCF7L2	MES	ENSG00000148737	magenta
TFE3	MES	ENSG00000068323	cyan
ZNF217	MES	ENSG00000171940	cyan
