# Supplementary material for: Fine construction of gene coexpression network analysis using GTOM and RECODE detected a critical module of neuroblastoma stages 4 and 4S
Source: Hereditas. 2024 Nov 14;161:44. doi: 10.1186/s41065-024-00342-y (PMC11562103; doi:10.1186/s41065-024-00342-y)
Supplement: Supplementary file 4 — Additional file 4. A list of mouse fetal adrenal cell gene signatures over TFs in our clusters. [file 41065_2024_342_MOESM4_ESM.xlsx]

## Sheet: MMadrenal_NKMcluster_20240327
ENSG_ID	gene symbol	group	sub_group	cluster_in_this_study
ENSG00000071655	MBD3	cortex	Adr_primordium	green
ENSG00000104976	SNAPC2	cortex	Adr_primordium	blue
ENSG00000137166	FOXP4	cortex	Adr_primordium	blue
ENSG00000170515	PA2G4	cortex	Adr_primordium	green
ENSG00000177732	SOX12	cortex	Adr_primordium	green
ENSG00000183779	ZNF703	cortex	Adr_primordium	blue
ENSG00000243678	NME2	cortex	Adr_primordium	green
ENSG00000136931	NR5A1	cortex	cortex	blue
ENSG00000006468	ETV1	cortex	Definitive_zone	magenta
ENSG00000081059	TCF7	cortex	Definitive_zone	blue
ENSG00000102908	NFAT5	cortex	Definitive_zone	red
ENSG00000104885	DOT1L	cortex	Definitive_zone	green
ENSG00000108511	HOXB6	cortex	Definitive_zone	cyan
ENSG00000114126	TFDP2	cortex	Definitive_zone	red
ENSG00000119508	NR4A3	cortex	Definitive_zone	cyan
ENSG00000123358	NR4A1	cortex	Definitive_zone	cyan
ENSG00000135111	TBX3	cortex	Definitive_zone	blue
ENSG00000148143	ZNF462	cortex	Definitive_zone	red
ENSG00000164920	OSR2	cortex	Definitive_zone	cyan
ENSG00000165030	NFIL3	cortex	Definitive_zone	cyan
ENSG00000167081	PBX3	cortex	Definitive_zone	magenta
ENSG00000169297	NR0B1	cortex	Definitive_zone	blue
ENSG00000177426	TGIF1	cortex	Definitive_zone	cyan
ENSG00000185129	PURA	cortex	Definitive_zone	green
ENSG00000263001	GTF2I	cortex	Definitive_zone	red
ENSG00000069667	RORA	cortex	Fetal_zone	blue
ENSG00000075426	FOSL2	cortex	Fetal_zone	cyan
ENSG00000106624	AEBP1	cortex	Fetal_zone	cyan
ENSG00000134107	BHLHE40	cortex	Fetal_zone	cyan
ENSG00000169083	AR	cortex	Fetal_zone	blue
ENSG00000125878	TCF15	endothel	Angioblast	blue
ENSG00000162367	TAL1	endothel	Angioblast	cyan
ENSG00000057657	PRDM1	endothel	Capillary	cyan
ENSG00000114315	HES1	endothel	Capillary	cyan
ENSG00000123933	MXD4	endothel	Capillary	green
ENSG00000159140	SON	endothel	Capillary	red
ENSG00000182463	TSHZ2	endothel	Capillary	green
ENSG00000185630	PBX1	endothel	Capillary	green
ENSG00000127528	KLF2	endothel	Endoth_prog	cyan
ENSG00000136826	KLF4	endothel	Endoth_prog	cyan
ENSG00000171056	SOX7	endothel	Endoth_prog	cyan
ENSG00000081189	MEF2C	endothel	endothelium	cyan
ENSG00000102804	TSC22D1	endothel	endothelium	blue
ENSG00000109320	NFKB1	endothel	endothelium	cyan
ENSG00000109787	KLF3	endothel	endothelium	green
ENSG00000111145	ELK3	endothel	endothelium	cyan
ENSG00000113658	SMAD5	endothel	endothelium	red
ENSG00000118263	KLF7	endothel	endothelium	red
ENSG00000130584	ZBTB46	endothel	endothelium	green
ENSG00000134138	MEIS2	endothel	endothelium	blue
ENSG00000134954	ETS1	endothel	endothelium	cyan
ENSG00000136630	HLX	endothel	endothelium	cyan
ENSG00000147421	HMBOX1	endothel	endothelium	green
ENSG00000150907	FOXO1	endothel	endothelium	cyan
ENSG00000151702	FLI1	endothel	endothelium	cyan
ENSG00000152284	TCF7L1	endothel	endothelium	cyan
ENSG00000155090	KLF10	endothel	endothelium	cyan
ENSG00000157554	ERG	endothel	endothelium	cyan
ENSG00000157557	ETS2	endothel	endothelium	cyan
ENSG00000158711	ELK4	endothel	endothelium	green
ENSG00000172819	RARG	endothel	endothelium	cyan
ENSG00000175727	MLXIP	endothel	endothelium	green
ENSG00000176842	IRX5	endothel	endothelium	blue
ENSG00000196628	TCF4	endothel	endothelium	red
ENSG00000203883	SOX18	endothel	endothelium	cyan
ENSG00000068305	MEF2A	endothel	Maturing_endoth	green
ENSG00000085276	MECOM	endothel	Maturing_endoth	cyan
ENSG00000116016	EPAS1	endothel	Maturing_endoth	magenta
ENSG00000143842	SOX13	endothel	Maturing_endoth	cyan
ENSG00000146592	CREB5	endothel	Maturing_endoth	green
ENSG00000163132	MSX1	endothel	Maturing_endoth	cyan
ENSG00000164330	EBF1	endothel	Maturing_endoth	magenta
ENSG00000164683	HEY1	endothel	Maturing_endoth	cyan
ENSG00000164736	SOX17	endothel	Maturing_endoth	cyan
ENSG00000188313	PLSCR1	endothel	Maturing_endoth	cyan
ENSG00000064961	HMG20B	endothel	Migratory	cyan
ENSG00000120690	ELF1	endothel	Migratory	cyan
ENSG00000124151	NCOA3	endothel	Migratory	red
ENSG00000125945	ZNF436	endothel	Migratory	green
ENSG00000161940	BCL6B	endothel	Migratory	cyan
ENSG00000170653	ATF7	endothel	Migratory	green
ENSG00000177508	IRX3	endothel	Migratory	blue
ENSG00000213928	IRF9	endothel	Migratory	magenta
ENSG00000115112	TFCP2L1	immune	Cgnl1_high	blue
ENSG00000196092	PAX5	immune	Cgnl1_high	blue
ENSG00000012223	LTF	immune	Granulocyte	blue
ENSG00000059728	MXD1	immune	Granulocyte	blue
ENSG00000066336	SPI1	immune	Granulocyte	cyan
ENSG00000092067	CEBPE	immune	Granulocyte	cyan
ENSG00000106948	AKNA	immune	Granulocyte	blue
ENSG00000113916	BCL6	immune	Granulocyte	cyan
ENSG00000123405	NFE2	immune	Granulocyte	blue
ENSG00000131196	NFATC1	immune	Granulocyte	cyan
ENSG00000171223	JUNB	immune	Granulocyte	cyan
ENSG00000172216	CEBPB	immune	Granulocyte	cyan
ENSG00000196843	ARID5A	immune	Granulocyte	cyan
ENSG00000204304	PBX2	immune	Granulocyte	green
ENSG00000221869	CEBPD	immune	Granulocyte	cyan
ENSG00000273706	LHX1	immune	Granulocyte	blue
ENSG00000166888	STAT6	immune	immune	cyan
ENSG00000020633	RUNX3	immune	Macrophage	blue
ENSG00000067082	KLF6	immune	Macrophage	cyan
ENSG00000101096	NFATC2	immune	Macrophage	cyan
ENSG00000104903	LYL1	immune	Macrophage	cyan
ENSG00000105967	TFEC	immune	Macrophage	blue
ENSG00000128604	IRF5	immune	Macrophage	cyan
ENSG00000135148	TRAFD1	immune	Macrophage	red
ENSG00000140044	JDP2	immune	Macrophage	cyan
ENSG00000140968	IRF8	immune	Macrophage	cyan
ENSG00000153879	CEBPG	immune	Macrophage	green
ENSG00000166211	SPIC	immune	Macrophage	blue
ENSG00000170448	NFXL1	immune	Macrophage	green
ENSG00000171940	ZNF217	immune	Macrophage	cyan
ENSG00000178573	MAF	immune	Macrophage	cyan
ENSG00000197063	MAFG	immune	Macrophage	blue
ENSG00000198715	GLMP	immune	Macrophage	cyan
ENSG00000204103	MAFB	immune	Macrophage	cyan
ENSG00000244405	ETV5	immune	Macrophage	blue
ENSG00000073861	TBX21	immune	Mono/Lympho	blue
ENSG00000077150	NFKB2	immune	Mono/Lympho	cyan
ENSG00000079263	SP140	immune	Mono/Lympho	blue
ENSG00000102034	ELF4	immune	Mono/Lympho	cyan
ENSG00000115415	STAT1	immune	Mono/Lympho	blue
ENSG00000116017	ARID3A	immune	Mono/Lympho	green
ENSG00000118513	MYB	immune	Mono/Lympho	green
ENSG00000124813	RUNX2	immune	Mono/Lympho	cyan
ENSG00000125347	IRF1	immune	Mono/Lympho	cyan
ENSG00000135899	SP110	immune	Mono/Lympho	cyan
ENSG00000138378	STAT4	immune	Mono/Lympho	green
ENSG00000159216	RUNX1	immune	Mono/Lympho	cyan
ENSG00000160685	ZBTB7B	immune	Mono/Lympho	cyan
ENSG00000161405	IKZF3	immune	Mono/Lympho	blue
ENSG00000161642	ZNF385A	immune	Mono/Lympho	cyan
ENSG00000162924	REL	immune	Mono/Lympho	cyan
ENSG00000185507	IRF7	immune	Mono/Lympho	cyan
ENSG00000185811	IKZF1	immune	Mono/Lympho	blue
ENSG00000245848	CEBPA	immune	Mono/Lympho	cyan
ENSG00000025156	HSF2	medulla	Bridge	red
ENSG00000105880	DLX5	medulla	Bridge	blue
ENSG00000110693	SOX6	medulla	Bridge	blue
ENSG00000111249	CUX2	medulla	Bridge	blue
ENSG00000115297	TLX2	medulla	Bridge	blue
ENSG00000121068	TBX2	medulla	Bridge	green
ENSG00000139352	ASCL1	medulla	Bridge	blue
ENSG00000144355	DLX1	medulla	Bridge	cyan
ENSG00000144485	HES6	medulla	Bridge	green
ENSG00000164532	TBX20	medulla	Bridge	green
ENSG00000176887	SOX11	medulla	Bridge	green
ENSG00000179456	ZBTB18	medulla	Bridge	green
ENSG00000197782	ZNF780A	medulla	Bridge	red
ENSG00000213015	ZNF580	medulla	Bridge	magenta
ENSG00000119866	BCL11A	medulla	Commit_prog	green
ENSG00000136367	ZFHX2	medulla	Commit_prog	green
ENSG00000171604	CXXC5	medulla	Commit_prog	blue
ENSG00000173404	INSM1	medulla	Commit_prog	blue
ENSG00000276644	DACH1	medulla	Commit_prog	blue
ENSG00000126561	STAT5A	medulla	E_chromaffin	cyan
ENSG00000143365	RORC	medulla	E_chromaffin	blue
ENSG00000167377	ZNF23	medulla	E_chromaffin	red
ENSG00000179348	GATA2	medulla	E_chromaffin	blue
ENSG00000182568	SATB1	medulla	E_chromaffin	red
ENSG00000107485	GATA3	medulla	medulla	red
ENSG00000109132	PHOX2B	medulla	medulla	red
ENSG00000113196	HAND1	medulla	medulla	blue
ENSG00000164107	HAND2	medulla	medulla	magenta
ENSG00000165462	PHOX2A	medulla	medulla	blue
ENSG00000187079	TEAD1	medulla	medulla	red
ENSG00000108924	HLF	medulla	N_chromaffin	blue
ENSG00000141905	NFIC	medulla	N_chromaffin	cyan
ENSG00000147488	ST18	medulla	N_chromaffin	blue
ENSG00000167074	TEF	medulla	N_chromaffin	blue
ENSG00000174197	MGA	medulla	N_chromaffin	red
ENSG00000174738	NR1D2	medulla	N_chromaffin	blue
ENSG00000181444	ZNF467	medulla	N_chromaffin	magenta
ENSG00000260027	HOXB7	medulla	N_chromaffin	cyan
ENSG00000008196	TFAP2B	medulla	Neuroblast	green
ENSG00000016082	ISL1	medulla	Neuroblast	green
ENSG00000028277	POU2F2	medulla	Neuroblast	green
ENSG00000028839	TBPL1	medulla	Neuroblast	green
ENSG00000050344	NFE2L3	medulla	Neuroblast	red
ENSG00000114861	FOXP1	medulla	Neuroblast	green
ENSG00000117707	PROX1	medulla	Neuroblast	green
ENSG00000119547	ONECUT2	medulla	Neuroblast	red
ENSG00000124766	SOX4	medulla	Neuroblast	red
ENSG00000134323	MYCN	medulla	Neuroblast	magenta
ENSG00000140836	ZFHX3	medulla	Neuroblast	red
ENSG00000143033	MTF2	medulla	Neuroblast	red
ENSG00000164438	TLX3	medulla	Neuroblast	blue
ENSG00000164684	ZNF704	medulla	Neuroblast	red
ENSG00000165606	DRGX	medulla	Neuroblast	blue
ENSG00000168348	INSM2	medulla	Neuroblast	magenta
ENSG00000168772	CXXC4	medulla	Neuroblast	red
ENSG00000168779	SHOX2	medulla	Neuroblast	blue
ENSG00000170166	HOXD4	medulla	Neuroblast	magenta
ENSG00000171735	CAMTA1	medulla	Neuroblast	green
ENSG00000178662	CSRNP3	medulla	Neuroblast	red
ENSG00000180806	HOXC9	medulla	Neuroblast	blue
ENSG00000181722	ZBTB20	medulla	Neuroblast	blue
ENSG00000186487	MYT1L	medulla	Neuroblast	red
ENSG00000196132	MYT1	medulla	Neuroblast	red
ENSG00000198185	ZNF334	medulla	Neuroblast	red
ENSG00000198353	HOXC4	medulla	Neuroblast	magenta
ENSG00000198911	SREBF2	medulla	Neuroblast	green
ENSG00000080298	RFX3	medulla	Pre-E_chrom	red
ENSG00000118418	HMGN3	medulla	Pre-E_chrom	green
ENSG00000125740	FOSB	medulla	Pre-E_chrom	cyan
ENSG00000130522	JUND	medulla	Pre-E_chrom	cyan
ENSG00000144655	CSRNP1	medulla	Pre-E_chrom	cyan
ENSG00000170345	FOS	medulla	Pre-E_chrom	cyan
ENSG00000172379	ARNT2	medulla	Pre-E_chrom	red
ENSG00000173757	STAT5B	medulla	Pre-E_chrom	green
ENSG00000177606	JUN	medulla	Pre-E_chrom	cyan
ENSG00000005513	SOX8	medulla	SCP	cyan
ENSG00000005801	ZNF195	medulla	SCP	red
ENSG00000105722	ERF	medulla	SCP	cyan
ENSG00000106546	AHR	medulla	SCP	cyan
ENSG00000115844	DLX2	medulla	SCP	cyan
ENSG00000131116	ZNF428	medulla	SCP	magenta
ENSG00000134532	SOX5	medulla	SCP	blue
ENSG00000137203	TFAP2A	medulla	SCP	cyan
ENSG00000142611	PRDM16	medulla	SCP	cyan
ENSG00000163909	HEYL	medulla	SCP	cyan
ENSG00000165495	PKNOX2	medulla	SCP	cyan
ENSG00000165804	ZNF219	medulla	SCP	blue
ENSG00000169554	ZEB2	medulla	SCP	cyan
ENSG00000170689	HOXB9	medulla	SCP	cyan
ENSG00000179981	TSHZ1	medulla	SCP	green
ENSG00000181449	SOX2	medulla	SCP	cyan
ENSG00000187140	FOXD3	medulla	SCP	cyan
ENSG00000198597	ZNF536	medulla	SCP	blue
ENSG00000074219	TEAD2	stroma	Early_stroma	cyan
ENSG00000084093	REST	stroma	Early_stroma	cyan
ENSG00000100968	NFATC4	stroma	Early_stroma	blue
ENSG00000117139	KDM5B	stroma	Early_stroma	red
ENSG00000122691	TWIST1	stroma	Early_stroma	blue
ENSG00000124920	MYRF	stroma	Early_stroma	blue
ENSG00000125398	SOX9	stroma	Early_stroma	blue
ENSG00000141448	GATA6	stroma	Early_stroma	blue
ENSG00000147862	NFIB	stroma	Early_stroma	green
ENSG00000149948	HMGA2	stroma	Early_stroma	cyan
ENSG00000157657	ZNF618	stroma	Early_stroma	red
ENSG00000162599	NFIA	stroma	Early_stroma	cyan
ENSG00000167157	PRRX2	stroma	Early_stroma	blue
ENSG00000172789	HOXC5	stroma	Early_stroma	blue
ENSG00000173068	BNC2	stroma	Early_stroma	blue
ENSG00000251493	FOXD1	stroma	Early_stroma	cyan
ENSG00000257923	CUX1	stroma	Early_stroma	red
ENSG00000007866	TEAD3	stroma	stroma	cyan
ENSG00000008441	NFIX	stroma	stroma	blue
ENSG00000037965	HOXC8	stroma	stroma	blue
ENSG00000054598	FOXC1	stroma	stroma	blue
ENSG00000111087	GLI1	stroma	stroma	cyan
ENSG00000128573	FOXP2	stroma	stroma	blue
ENSG00000175745	NR2F1	stroma	stroma	green
ENSG00000177374	HIC1	stroma	stroma	cyan
ENSG00000185551	NR2F2	stroma	stroma	cyan
ENSG00000186564	FOXD2	stroma	stroma	cyan
ENSG00000198300	PEG3	stroma	stroma	blue
ENSG00000233608	TWIST2	stroma	stroma	cyan
ENSG00000074047	GLI2	stroma	Tcf21_high	blue
ENSG00000113580	NR3C1	stroma	Tcf21_high	cyan
ENSG00000118526	TCF21	stroma	Tcf21_high	cyan
ENSG00000119138	KLF9	stroma	Tcf21_high	cyan
ENSG00000138738	PRDM5	stroma	Tcf21_high	blue
ENSG00000139793	MBNL2	stroma	Tcf21_high	magenta
ENSG00000148516	ZEB1	stroma	Tcf21_high	green
ENSG00000150347	ARID5B	stroma	Tcf21_high	cyan
ENSG00000165655	ZNF503	stroma	Tcf21_high	blue
ENSG00000175879	HOXD8	stroma	Tcf21_high	green
ENSG00000176692	FOXC2	stroma	Tcf21_high	cyan
ENSG00000179772	FOXS1	stroma	Tcf21_high	cyan
ENSG00000197757	HOXC6	stroma	Tcf21_high	blue
ENSG00000102554	KLF5	stroma	Wt1_high	cyan
ENSG00000106004	HOXA5	stroma	Wt1_high	blue
ENSG00000106571	GLI3	stroma	Wt1_high	cyan
ENSG00000108001	EBF3	stroma	Wt1_high	blue
ENSG00000114853	ZBTB47	stroma	Wt1_high	cyan
ENSG00000116132	PRRX1	stroma	Wt1_high	cyan
ENSG00000118495	PLAGL1	stroma	Wt1_high	green
ENSG00000120738	EGR1	stroma	Wt1_high	cyan
ENSG00000123411	IKZF4	stroma	Wt1_high	red
ENSG00000126351	THRA	stroma	Wt1_high	magenta
ENSG00000126603	GLIS2	stroma	Wt1_high	cyan
ENSG00000143867	OSR1	stroma	Wt1_high	blue
ENSG00000143995	MEIS1	stroma	Wt1_high	green
ENSG00000152217	SETBP1	stroma	Wt1_high	red
ENSG00000169946	ZFPM2	stroma	Wt1_high	green
ENSG00000184828	ZBTB7C	stroma	Wt1_high	blue
ENSG00000184937	WT1	stroma	Wt1_high	blue
ENSG00000266265	KLF14	stroma	Wt1_high	cyan
