# Supplementary material for: Fine construction of gene coexpression network analysis using GTOM and RECODE detected a critical module of neuroblastoma stages 4 and 4S
Source: Hereditas. 2024 Nov 14;161:44. doi: 10.1186/s41065-024-00342-y (PMC11562103; doi:10.1186/s41065-024-00342-y)
Supplement: Supplementary file 5 — Additional file 5. A list of the number of TFs belonging to each sub-group of fetal adrenal cells. [file 41065_2024_342_MOESM5_ESM.xlsx]

## Sheet: legend
this lists show the number of TFs belong to each sub-group of fetal adrenal cells.
For each cluster, the number of TFs was counted and represented in the list in order of increasing number.

## Sheet: blue
counts	sub_group_of_mouse_fetal_adrenal_cell	major_group
8	Early_stroma	stroma
5	Wt1_high	stroma
5	stroma	stroma
5	Neuroblast	medulla
5	Mono/Lympho	immune
5	Macrophage	immune
5	Granulocyte	immune
5	Bridge	medulla
4	Tcf21_high	stroma
4	N_chromaffin	medulla
3	SCP	medulla
3	endothelium	endothel
3	Definitive_zone	cortex
3	Commit_prog	medulla
3	Adr_primordium	cortex
2	medulla	medulla
2	Fetal_zone	cortex
2	E_chromaffin	medulla
2	Cgnl1_high	immune
1	Migratory	endothel
1	cortex	cortex
1	Angioblast	endothel

## Sheet: cyan
counts	sub_group_of_mouse_fetal_adrenal_cell	major_group
13	endothelium	endothel
12	SCP	medulla
11	Mono/Lympho	immune
10	Macrophage	immune
8	Granulocyte	immune
7	Wt1_high	stroma
6	Tcf21_high	stroma
6	stroma	stroma
6	Maturing_endoth	endothel
6	Definitive_zone	cortex
5	Pre-E_chrom	medulla
5	Early_stroma	stroma
3	Migratory	endothel
3	Fetal_zone	cortex
3	Endoth_prog	endothel
2	N_chromaffin	medulla
2	Capillary	endothel
1	immune	immune
1	E_chromaffin	medulla
1	Bridge	medulla
1	Angioblast	endothel

## Sheet: green
counts	sub_group_of_mouse_fetal_adrenal_cell	major_group
8	Neuroblast	medulla
5	endothelium	endothel
5	Bridge	medulla
4	Adr_primordium	cortex
3	Wt1_high	stroma
3	Mono/Lympho	immune
3	Capillary	endothel
2	Tcf21_high	stroma
2	Pre-E_chrom	medulla
2	Migratory	endothel
2	Maturing_endoth	endothel
2	Macrophage	immune
2	Definitive_zone	cortex
2	Commit_prog	medulla
1	stroma	stroma
1	SCP	medulla
1	Granulocyte	immune
1	Early_stroma	stroma

## Sheet: magenta
counts	sub_group_of_mouse_fetal_adrenal_cell	major_group
4	Neuroblast	medulla
2	Maturing_endoth	endothel
2	Definitive_zone	cortex
1	Wt1_high	stroma
1	Tcf21_high	stroma
1	SCP	medulla
1	N_chromaffin	medulla
1	Migratory	endothel
1	medulla	medulla
1	Bridge	medulla

## Sheet: red
counts	sub_group_of_mouse_fetal_adrenal_cell	major_group
11	Neuroblast
4	Definitive_zone
3	medulla
3	endothelium
3	Early_stroma
2	Wt1_high
2	Pre-E_chrom
2	E_chromaffin
2	Bridge
1	SCP
1	N_chromaffin
1	Migratory
1	Macrophage
1	Capillary
