# Supplementary material for: Fine construction of gene coexpression network analysis using GTOM and RECODE detected a critical module of neuroblastoma stages 4 and 4S
Source: Hereditas. 2024 Nov 14;161:44. doi: 10.1186/s41065-024-00342-y (PMC11562103; doi:10.1186/s41065-024-00342-y)
Supplement: Supplementary file 6 — Additional file 6. Patients information. [file 41065_2024_342_MOESM6_ESM.xlsx]

## Sheet: Sheet1
No.	Stage	Gender	Age at Diagnosis in Days	Vital Status	Overall Survival Time in Days	Year of Diagnosis	INSS Stage	MYCN status	Ploidy	Ploidy Value	Histology	Grade	MKI	Diagnostic Category	ICDO	ICDO Description	COG Risk Group	Percent Tumor	Percent Necrosis	Percent Tumor v/s Stroma	Sites of Disease Involvement	Site of Relapse	Relapse Percent Tumor	Relapse Percent Necrosis
P001	4	Male	631	Dead	440	2009	Stage 4	Amplified	Diploid (DI=1)	1	Unfavorable	Undifferentiated or Poorly Differentiated	High	Neuroblastoma	C48.0	Retroperitoneum Periadrenal tissue Perinephric tissue Peripancreatic tissue Perirenal tissue Retrocecal tissue Retroperitoneal tissue	High Risk	80	10	80/20	0	0	0	0
P002	4	Female	614	Dead	763	2004	Stage 4	Amplified	Diploid (DI=1)	1	Unfavorable	Undifferentiated or Poorly Differentiated	Intermediate	Neuroblastoma	C74.9	Adrenal gland, NOS Suprarenal gland Adrenal, NOS	High Risk	0	0	0	0	Primary Site; Bone Marrow	0	0
P003	4	Female	4802	Dead	1696	2009	Stage 4	Not Amplified	Hyperdiploid (DI>1)	1.1	Unfavorable	Undifferentiated or Poorly Differentiated	Intermediate	Neuroblastoma	C76.2	Abdomen, NOS Abdominal wall, NOS Intra-abdominal site, NOS	High Risk	85	10	85/15	0	Metastases only	0	0
P004	4	Male	2937	Dead	345	2005	Stage 4	Not Amplified	Diploid (DI=1)	1	Unfavorable	Differentiating	Low	Neuroblastoma	C76.2	Abdomen, NOS Abdominal wall, NOS Intra-abdominal site, NOS	High Risk	0	0	0	0	Lymph Nodes	0	0
P005	4	Female	550	Alive	1209	2007	Stage 4	Amplified	Hyperdiploid (DI>1)	1.68	Unknown	Unknown	Unknown	Neuroblastoma	C48.0	Retroperitoneum Periadrenal tissue Perinephric tissue Peripancreatic tissue Perirenal tissue Retrocecal tissue Retroperitoneal tissue	High Risk	60	0	60/40	0	0	0	0
P006	4	Female	1810	Dead	1033	2002	Stage 4	Not Amplified	Diploid (DI=1)	1	Unfavorable	Undifferentiated or Poorly Differentiated	Low	Ganglioneuroblastoma, nodular	C74.1	Medulla of adrenal gland	High Risk	80	0-20	34820	0	0	0	0
P007	4	Male	1367	Dead	551	2002	Stage 4	Not Amplified	Hyperdiploid (DI>1)	1.96	Unfavorable	Undifferentiated or Poorly Differentiated	Intermediate	Neuroblastoma	C76.2	Abdomen, NOS Abdominal wall, NOS Intra-abdominal site, NOS	High Risk	0	0	0	0	Other Metastatic Sites	0	0
P008	4	Male	993	Dead	3776	2004	Stage 4	Not Amplified	Diploid (DI=1)	1	Unfavorable	Undifferentiated or Poorly Differentiated	Low	Ganglioneuroblastoma, nodular	C47.6	Peripheral nerves and Autonomic nervous system of trunk, NOS Peripheral nerves and Autonomic nervous system of (see list under C47): . Back . Flank . Trunk Lumbar nerve	High Risk	0	0	0	0	Primary Site	0	0
P009	4	Female	2109	Alive	2866	2010	Stage 4	Not Amplified	Hyperdiploid (DI>1)	1.29	Unfavorable	Undifferentiated or Poorly Differentiated	High	Neuroblastoma	C74.9	Adrenal gland, NOS Suprarenal gland Adrenal, NOS	High Risk	90	50	33147	0	Bone Marrow	0	0
P010	4	Male	1435	Alive	278	2009	Stage 4	Amplified	Diploid (DI=1)	1	Unfavorable	Undifferentiated or Poorly Differentiated	High	Neuroblastoma	C74.9	Adrenal gland, NOS Suprarenal gland Adrenal, NOS	High Risk	70	10	70/30	0	0	0	0
P011	4	Male	5734	Alive	431	2005	Stage 4	Not Amplified	Hyperdiploid (DI>1)	1.24	Unfavorable	Undifferentiated or Poorly Differentiated	Low	Ganglioneuroblastoma, nodular	C77.5	Pelvic lymph nodes Hypogastric lymph node Iliac lymph node Inferior epigastric lymph node Intrapelvic lymph node Obturator lymph node Paracervical lymph node Parametrial lymph node Presymphysial lymph node Sacral lymph node	High Risk	0	0	0	0	0	0	0
P012	4	Female	1554	Dead	2433	2004	Stage 4	Not Amplified	Hyperdiploid (DI>1)	1.17	Unfavorable	Differentiating	Low	Ganglioneuroblastoma, nodular	C74.9	Adrenal gland, NOS Suprarenal gland Adrenal, NOS	High Risk	75-85	10	0	0	0	0	0
P013	4	Male	834	Alive	3234	2009	Stage 4	Not Amplified	Hyperdiploid (DI>1)	1.84	Unfavorable	Undifferentiated or Poorly Differentiated	Low	Ganglioneuroblastoma, nodular	C74.9	Adrenal gland, NOS Suprarenal gland Adrenal, NOS	High Risk	20	10	20/80	0	0	0	0
P014	4	Female	1080	Alive	4345	2005	Stage 4	Not Amplified	Hyperdiploid (DI>1)	2	Unfavorable	Unknown	Unknown	Neuroblastoma	C48.0	Retroperitoneum Periadrenal tissue Perinephric tissue Peripancreatic tissue Perirenal tissue Retrocecal tissue Retroperitoneal tissue	High Risk	90-95	5	0	0	0	0	0
P015	4	Female	1328	Dead	2755	2009	Stage 4	Not Amplified	Diploid (DI=1)	1	Unfavorable	Undifferentiated or Poorly Differentiated	Intermediate	Neuroblastoma	C76.2	Abdomen, NOS Abdominal wall, NOS Intra-abdominal site, NOS	High Risk	70	10	70/30	0	Bone	0	0
P016	4	Male	837	Alive	2787	2009	Stage 4	Amplified	Diploid (DI=1)	1	Unfavorable	Undifferentiated or Poorly Differentiated	Intermediate	Neuroblastoma	C48.0	Retroperitoneum Periadrenal tissue Perinephric tissue Peripancreatic tissue Perirenal tissue Retrocecal tissue Retroperitoneal tissue	High Risk	30-40	10	30-40/60-70	0	0	0	0
P017	4	Female	2390	Dead	1743	2007	Stage 4	Not Amplified	Hyperdiploid (DI>1)	1.4	Unfavorable	Undifferentiated or Poorly Differentiated	Low	Neuroblastoma	C76.2	Abdomen, NOS Abdominal wall, NOS Intra-abdominal site, NOS	High Risk	90	90	33147	0	Other metastatic sites	0	0
P018	4	Female	1074	Dead	723	2005	Stage 4	Not Amplified	Diploid (DI=1)	1	Unfavorable	Undifferentiated or Poorly Differentiated	Unknown	Neuroblastoma	C74.9	Adrenal gland, NOS Suprarenal gland Adrenal, NOS	High Risk	0	0	0	0	Other, specify: Right temporal lobe, right skull	0	0
P019	4	Male	958	Alive	3421	2009	Stage 4	Amplified	Hyperdiploid (DI>1)	1.96	Unfavorable	Undifferentiated or Poorly Differentiated	High	Neuroblastoma	C48.0	Retroperitoneum Periadrenal tissue Perinephric tissue Peripancreatic tissue Perirenal tissue Retrocecal tissue Retroperitoneal tissue	High Risk	60	10	60/40	0	0	0	0
P020	4	Male	1900	Dead	1033	2009	Stage 4	Not Amplified	Diploid (DI=1)	1	Unfavorable	Undifferentiated or Poorly Differentiated	Intermediate	Neuroblastoma	C48.8	Overlapping lesion of retroperitoneum and peritoneum (See note page 1)	High Risk	50	10	50/50	0	Local (at site of primary)	0	0
P021	4	Male	5345	Alive	3115	2009	Stage 4	Amplified	Hyperdiploid (DI>1)	1.11	Unfavorable	Undifferentiated or Poorly Differentiated	Low	Neuroblastoma	C74.9	Adrenal gland, NOS Suprarenal gland Adrenal, NOS	High Risk	35	5	35/65	0	0	0	0
P022	4	Female	753	Alive	3552	2009	Stage 4	Not Amplified	Diploid (DI=1)	1	Unfavorable	Undifferentiated or Poorly Differentiated	Low	Neuroblastoma	C48.0	Retroperitoneum Periadrenal tissue Perinephric tissue Peripancreatic tissue Perirenal tissue Retrocecal tissue Retroperitoneal tissue	High Risk	90	10	33147	0	Bone	0	0
P023	4	Male	1041	Alive	3392	2009	Stage 4	Not Amplified	Diploid (DI=1)	1	Unfavorable	Undifferentiated or Poorly Differentiated	Intermediate	Neuroblastoma	C76.2	Abdomen, NOS Abdominal wall, NOS Intra-abdominal site, NOS	High Risk	20-30	10	20-30/80-70	0	0	0	0
P024	4	Male	728	Dead	324	1998	Stage 4	Not Amplified	Hyperdiploid (DI>1)	1.92	Favorable	Differentiating	Low	Neuroblastoma	Unknown	ADRENAL GLAND	High Risk	90	10	33147	0	0	0	0
P025	4	Female	1155	Alive	4936	2002	Stage 4	Not Amplified	Hyperdiploid (DI>1)	1.44	Unfavorable	Undifferentiated or Poorly Differentiated	Low	Neuroblastoma	C76.3	Pelvis, NOS Buttock, NOS Groin, NOS Ischiorectal fossa Pelvic wall, NOS Perineum, NOS Rectovaginal septum Rectovesical septum Gluteal region, NOS Inguinal region, NOS Perirectal region, NOS Presacral region, NOS Sacrococcygeal region, NOS	High Risk	90	5	0	0	0	0	0
P026	4	Female	2234	Alive	4771	2005	Stage 4	Not Amplified	Diploid (DI=1)	1	Unfavorable	Undifferentiated or Poorly Differentiated	Low	Neuroblastoma	C76.2	Abdomen, NOS Abdominal wall, NOS Intra-abdominal site, NOS	High Risk	0	0	0	0	0	0	0
P027	4	Male	1616	Dead	1636	2007	Stage 4	Not Amplified	Hyperdiploid (DI>1)	1.12	Unfavorable	Undifferentiated or Poorly Differentiated	High	Neuroblastoma	C42.1	Bone marrow	High Risk	80	90	80/20	0	Other, specify: Liver	0	0
P028	4	Male	3035	Alive	3487	2009	Stage 4	Not Amplified	Hyperdiploid (DI>1)	1.14	Unfavorable	Undifferentiated or Poorly Differentiated	Low	Neuroblastoma	C76.2	Abdomen, NOS Abdominal wall, NOS Intra-abdominal site, NOS	High Risk	30-40	10	30-40/60-70	0	0	0	0
P029	4	Male	645	Dead	1014	2009	Stage 4	Amplified	Hyperdiploid (DI>1)	1.95	Unfavorable	Undifferentiated or Poorly Differentiated	High	Neuroblastoma	C74.9	Adrenal gland, NOS Suprarenal gland Adrenal, NOS	High Risk	40	15	40/60	0	Lymph Nodes	0	0
P030	4	Male	2492	Dead	1319	2009	Stage 4	Not Amplified	Hyperdiploid (DI>1)	1.82	Unfavorable	Undifferentiated or Poorly Differentiated	Intermediate	Neuroblastoma	C76.2	Abdomen, NOS Abdominal wall, NOS Intra-abdominal site, NOS	High Risk	65	15	65/35	0	Bone	0	0
P031	4	Female	1595	Alive	2772	2006	Stage 4	Not Amplified	Hyperdiploid (DI>1)	2.18	Unfavorable	Undifferentiated or Poorly Differentiated	Unknown	Neuroblastoma	C76.2	Abdomen, NOS Abdominal wall, NOS Intra-abdominal site, NOS	High Risk	40	5	40/60	0	0	0	0
P032	4	Male	1418	Dead	2393	2009	Stage 4	Not Amplified	Hyperdiploid (DI>1)	3	Unfavorable	Undifferentiated or Poorly Differentiated	Intermediate	Neuroblastoma	C74.9	Adrenal gland, NOS Suprarenal gland Adrenal, NOS	High Risk	60	10	60/40	0	Bone Marrow	0	0
P033	4	Male	2537	Alive	3199	2009	Stage 4	Not Amplified	Hyperdiploid (DI>1)	1.11	Unfavorable	Undifferentiated or Poorly Differentiated	Intermediate	Neuroblastoma	C76.2	Abdomen, NOS Abdominal wall, NOS Intra-abdominal site, NOS	High Risk	80	5	80/20	0	0	0	0
P034	4	Male	1259	Alive	401	2008	Stage 4	Not Amplified	Diploid (DI=1)	1	Unfavorable	Undifferentiated or Poorly Differentiated	Low	Ganglioneuroblastoma, nodular	C74.9	Adrenal gland, NOS Suprarenal gland Adrenal, NOS	High Risk	90	10	33147	0	0	0	0
P035	4	Male	1070	Dead	421	1998	Stage 4	Not Amplified	Diploid (DI=1)	1	Unknown	Unknown	Unknown	Unknown	Unknown	ADRENAL GLAND	High Risk	80-90	5	0	0	0	0	0
P036	4	Female	823	Alive	4399	2002	Stage 4	Amplified	Diploid (DI=1)	1	Unfavorable	Undifferentiated or Poorly Differentiated	High	Neuroblastoma	C74.1	Medulla of adrenal gland	High Risk	100	0	0	0	0	0	0
P037	4	Male	752	Dead	958	2010	Stage 4	Amplified	Diploid (DI=1)	1	Unfavorable	Undifferentiated or Poorly Differentiated	High	Neuroblastoma	C74.9	Adrenal gland, NOS Suprarenal gland Adrenal, NOS	High Risk	75	25	75/25	0	Other metastatic sites	0	0
P038	4	Male	1730	Alive	2178	2005	Stage 4	Not Amplified	Diploid (DI=1)	1	Unfavorable	Unknown	Unknown	Neuroblastoma	C76.2	Abdomen, NOS Abdominal wall, NOS Intra-abdominal site, NOS	High Risk	0	0	0	0	Bone Marrow	0	0
P039	4	Male	659	Alive	3587	2001	Stage 4	Not Amplified	Hyperdiploid (DI>1)	1.9	Unknown	Unknown	Unknown	Unknown	C74.1	Medulla of adrenal gland	High Risk	0	0	0	0	Bone Marrow	0	0
P040	4	Male	1486	Dead	404	2005	Stage 4	Amplified	Diploid (DI=1)	1	Unfavorable	Undifferentiated or Poorly Differentiated	Intermediate	Neuroblastoma	C74.9	Adrenal gland, NOS Suprarenal gland Adrenal, NOS	High Risk	0	0	0	0	Bone Marrow	0	0
P041	4	Male	804	Dead	1073	2001	Stage 4	Not Amplified	Diploid (DI=1)	1	Unfavorable	Undifferentiated or Poorly Differentiated	Low	Neuroblastoma	C74.1	Medulla of adrenal gland	High Risk	85	15	80/20	0	Bone Marrow; Other metastatic sites	0	0
P042	4	Male	1037	Dead	1330	2010	Stage 4	Not Amplified	Diploid (DI=1)	1	Unfavorable	Undifferentiated or Poorly Differentiated	Intermediate	Neuroblastoma	C74.9	Adrenal gland, NOS Suprarenal gland Adrenal, NOS	High Risk	80	40	80/20	0	Other, specify: Right thoracic soft tissue mass approximately at T4 pedicle.	0	0
P043	4	Male	1330	Dead	1543	2008	Stage 4	Not Amplified	Diploid (DI=1)	1	Unfavorable	Undifferentiated or Poorly Differentiated	Low	Ganglioneuroblastoma, nodular	C74.9	Adrenal gland, NOS Suprarenal gland Adrenal, NOS	High Risk	90	10	33147	0	Bone; Other, specify: Bone and soft tissue of skull, occipital skull/epidural tumor.	65-96	1
P044	4	Female	1955	Dead	1102	2006	Stage 4	Not Amplified	Diploid (DI=1)	1	Unfavorable	Undifferentiated or Poorly Differentiated	High	Neuroblastoma	C74.9	Adrenal gland, NOS Suprarenal gland Adrenal, NOS	High Risk	40	10	40/60	0	Bone; Other Metastatic Sites; Other, specify: Left supraclavicular region with hilar, pretracheal, and subcarinal lymph nodes.	0	0
P045	4	Male	1555	Dead	1836	2007	Stage 4	Not Amplified	Diploid (DI=1)	1	Unfavorable	Undifferentiated or Poorly Differentiated	Low	Neuroblastoma	C47.3	Peripheral nerves and Autonomic nervous system of thorax Peripheral nerves and Autonomic nervous system of (see list under C47): . Axilla . Chest . chest wall . thoracic wall . infraclavicular region . scapular region Intercostal nerve	High Risk	90	40	33147	0	Bone	0	0
P046	4	Female	1466	Dead	251	2001	Stage 4	Not Amplified	Diploid (DI=1)	1	Unfavorable	Undifferentiated or Poorly Differentiated	Intermediate	Neuroblastoma	C38.2	Posterior mediastinum	High Risk	0	0	0	0	0	0	0
P047	4	Female	1531	Dead	837	2003	Stage 4	Not Amplified	Hyperdiploid (DI>1)	1.81	Unfavorable	Undifferentiated or Poorly Differentiated	Intermediate	Ganglioneuroblastoma, nodular	C64.9	Kidney, NOS Renal, NOS Kidney parenchyma	High Risk	85	35	0	0	Bone; Bone Marrow	0	0
P048	4	Female	341	Dead	2466	2007	Stage 4	Not Amplified	Hyperdiploid (DI>1)	1.23	Favorable	Unknown	Unknown	Neuroblastoma	C76.3	Pelvis, NOS Buttock, NOS Groin, NOS Ischiorectal fossa Pelvic wall, NOS Perineum, NOS Rectovaginal septum Rectovesical septum Gluteal region, NOS Inguinal region, NOS Perirectal region, NOS Presacral region, NOS Sacrococcygeal region, NOS	Intermediate Risk	90	10	33147	0	Primary Site	95	3
P049	4	Female	1275	Alive	3102	2009	Stage 4	Not Amplified	Diploid (DI=1)	1	Unfavorable	Undifferentiated or Poorly Differentiated	Intermediate	Ganglioneuroblastoma, nodular	C74.9	Adrenal gland, NOS Suprarenal gland Adrenal, NOS	High Risk	90	10	33147	0	0	0	0
P050	4	Male	990	Dead	150	2005	Stage 4	Amplified	Diploid (DI=1)	1	Unfavorable	Undifferentiated or Poorly Differentiated	Intermediate	Neuroblastoma	C74.9	Adrenal gland, NOS Suprarenal gland Adrenal, NOS	High Risk	0	0	0	0	Primary Site; Other, specify: Lung (parenchymal)	0	0
P051	4	Male	993	Dead	283	2005	Stage 4	Not Amplified	Diploid (DI=1)	1	Unfavorable	Undifferentiated or Poorly Differentiated	Unknown	Neuroblastoma	C48.8	Overlapping lesion of retroperitoneum and peritoneum (See note page 1)	High Risk	0	0	0	0	Primary Site; Bone; Other Metastatic Sites	0	0
P052	4	Male	1180	Alive	1328	2007	Stage 4	Not Amplified	Hyperdiploid (DI>1)	1.16	Unfavorable	Undifferentiated or Poorly Differentiated	High	Neuroblastoma	C48.0	Retroperitoneum Periadrenal tissue Perinephric tissue Peripancreatic tissue Perirenal tissue Retrocecal tissue Retroperitoneal tissue	High Risk	80	10	80/20	0	0	0	0
P053	4	Female	1278	Alive	3598	2009	Stage 4	Amplified	Hyperdiploid (DI>1)	2.73	Unfavorable	Undifferentiated or Poorly Differentiated	High	Ganglioneuroblastoma, nodular	C48.0	Retroperitoneum Periadrenal tissue Perinephric tissue Peripancreatic tissue Perirenal tissue Retrocecal tissue Retroperitoneal tissue	High Risk	70-80	10	70-80/20-30	0	0	0	0
P054	4	Female	583	Alive	3300	2009	Stage 4	Not Amplified	Diploid (DI=1)	1	Unfavorable	Undifferentiated or Poorly Differentiated	Low	Neuroblastoma	C76.2	Abdomen, NOS Abdominal wall, NOS Intra-abdominal site, NOS	High Risk	60	10	60/40	0	Local (at site of primary); Other metastatic sites	0	0
P055	4	Female	1214	Dead	1284	2002	Stage 4	Not Amplified	Hyperdiploid (DI>1)	1.14	Unfavorable	Undifferentiated or Poorly Differentiated	High	Neuroblastoma	C76.2	Abdomen, NOS Abdominal wall, NOS Intra-abdominal site, NOS	High Risk	90	10	40/60	0	Other Metastatic Sites	0	0
P056	4	Male	4781	Alive	4807	2005	Stage 4	Not Amplified	Hyperdiploid (DI>1)	1.35	Unfavorable	Differentiating	Intermediate	Neuroblastoma	C76.2	Abdomen, NOS Abdominal wall, NOS Intra-abdominal site, NOS	High Risk	0	0	0	0	0	0	0
P057	4	Female	1280	Alive	402	2004	Stage 4	Not Amplified	Diploid (DI=1)	1	Unfavorable	Undifferentiated or Poorly Differentiated	Low	Neuroblastoma	C74.9	Adrenal gland, NOS Suprarenal gland Adrenal, NOS	High Risk	90	10	33147	0	0	0	0
P058	4	Male	2048	Alive	3926	2007	Stage 4	Not Amplified	Hyperdiploid (DI>1)	1.36	Unfavorable	Undifferentiated or Poorly Differentiated	Intermediate	Neuroblastoma	C76.2	Abdomen, NOS Abdominal wall, NOS Intra-abdominal site, NOS	High Risk	10	90	10/90	0	0	0	0
P059	4	Male	2329	Dead	836	2005	Stage 4	Not Amplified	Diploid (DI=1)	1	Unfavorable	Differentiating	High	Ganglioneuroblastoma, nodular	C38.3	Mediastinum, NOS	High Risk	0	0	0	0	Bone Marrow	0	0
P060	4	Male	1010	Dead	500	2004	Stage 4	Amplified	Diploid (DI=1)	1	Unfavorable	Undifferentiated or Poorly Differentiated	Intermediate	Neuroblastoma	C76.2	Abdomen, NOS Abdominal wall, NOS Intra-abdominal site, NOS	High Risk	0	0	0	0	0	0	0
P061	4	Female	6021	Dead	875	2008	Stage 4	Not Amplified	Hyperdiploid (DI>1)	1.15	Unknown	Unknown	Unknown	Ganglioneuroblastoma, intermixed	C74.9	Adrenal gland, NOS Suprarenal gland Adrenal, NOS	High Risk	70	10	70/30	0	0	0	0
P062	4	Male	2300	Alive	3869	2006	Stage 4	Not Amplified	Hyperdiploid (DI>1)	1.19	Unfavorable	Differentiating	Low	Ganglioneuroblastoma, nodular	C76.2	Abdomen, NOS Abdominal wall, NOS Intra-abdominal site, NOS	High Risk	30	0	0	0	0	0	0
P063	4	Male	710	Dead	1383	2006	Stage 4	Not Amplified	Diploid (DI=1)	1	Unknown	Unknown	Unknown	Neuroblastoma	C76.2	Abdomen, NOS Abdominal wall, NOS Intra-abdominal site, NOS	High Risk	20	75	20/80	0	Other, specify: brain	0	0
P064	4	Male	1315	Alive	2228	2000	Stage 4	Not Amplified	Diploid (DI=1)	1	Unfavorable	Unknown	Intermediate	Ganglioneuroblastoma, nodular	Unknown	ADRENAL GLAND	High Risk	0	0	0	0	0	0	0
P065	4	Male	1661	Dead	197	2003	Stage 4	Amplified	Hyperdiploid (DI>1)	1.07	Unfavorable	Undifferentiated or Poorly Differentiated	Low	Neuroblastoma	C74.9	Adrenal gland, NOS Suprarenal gland Adrenal, NOS	High Risk	75	25	33147	0	Other, specify: meninges	0	0
P066	4	Male	1462	Alive	2054	2006	Stage 4	Not Amplified	Hyperdiploid (DI>1)	1.18	Unfavorable	Unknown	Unknown	Ganglioneuroblastoma, nodular	C38.2	Posterior mediastinum	High Risk	40	20	40/60	0	0	0	0
P067	4	Male	1279	Dead	1395	2002	Stage 4	Not Amplified	Hyperdiploid (DI>1)	1.2	Unfavorable	Undifferentiated or Poorly Differentiated	High	Neuroblastoma	C80.9	Unknown primary site	High Risk	95	5	33147	0	Other, specify: Lymph nodes-neck, mediastinal and paraspinal	0	0
P068	4	Female	2477	Alive	3361	2009	Stage 4	Not Amplified	Hyperdiploid (DI>1)	1.15	Unfavorable	Undifferentiated or Poorly Differentiated	Intermediate	Ganglioneuroblastoma, nodular	C49.4	Connective, Subcutaneous and other Soft tissues of abdomen Connective, Subcutaneous and other Soft tissues of (see list under C49): . Abdomen . abdominal wall . Umbilicus Abdominal aorta Abdominal vena cava Abdominal wall muscle Celiac artery Ilio	High Risk	60	10	60/40	0	0	0	0
P069	4	Female	1765	Dead	1544	2009	Stage 4	Not Amplified	Diploid (DI=1)	1	Unfavorable	Undifferentiated or Poorly Differentiated	Unknown	Ganglioneuroblastoma, nodular	C74.9	Adrenal gland, NOS Suprarenal gland Adrenal, NOS	High Risk	90	10	33147	0	Bone	0	0
P070	4	Male	1266	Alive	3792	2004	Stage 4	Not Amplified	Diploid (DI=1)	1	Unfavorable	Undifferentiated or Poorly Differentiated	Low	Ganglioneuroblastoma, nodular	C47.3	Peripheral nerves and Autonomic nervous system of thorax Peripheral nerves and Autonomic nervous system of (see list under C47): . Axilla . Chest . chest wall . thoracic wall . infraclavicular region . scapular region Intercostal nerve	High Risk	95	5	34820	0	0	0	0
P071	4	Female	727	Dead	87	2009	Stage 4	Amplified	Hyperdiploid (DI>1)	1.8	Unfavorable	Undifferentiated or Poorly Differentiated	High	Neuroblastoma	C76.2	Abdomen, NOS Abdominal wall, NOS Intra-abdominal site, NOS	High Risk	90	10	33147	0	0	0	0
P072	4	Female	898	Dead	436	1998	Stage 4	Not Amplified	Hyperdiploid (DI>1)	1.04	Unknown	Unknown	Unknown	Unknown	Unknown	ADRENAL GLAND	High Risk	90	10	34820	0	0	0	0
P073	4	Female	2547	Dead	2384	2006	Stage 4	Not Amplified	Hyperdiploid (DI>1)	1.1	Unfavorable	Undifferentiated or Poorly Differentiated	Intermediate	Neuroblastoma	C74.9	Adrenal gland, NOS Suprarenal gland Adrenal, NOS	High Risk	0	0	0	0	Other Metastatic Sites	0	0
P074	4	Female	1064	Dead	659	2004	Stage 4	Not Amplified	Diploid (DI=1)	1	Unfavorable	Undifferentiated or Poorly Differentiated	Low	Neuroblastoma	C64.9	Kidney, NOS Renal, NOS Kidney parenchyma	High Risk	0	0	0	0	Bone	0	0
P075	4	Male	1544	Dead	803	2002	Stage 4	Not Amplified	Hyperdiploid (DI>1)	1.88	Unfavorable	Undifferentiated or Poorly Differentiated	Intermediate	Neuroblastoma	C74.1	Medulla of adrenal gland	High Risk	40	60	33147	0	Bone Marrow	0	0
P076	4	Female	3625	Dead	2039	2007	Stage 4	Not Amplified	Diploid (DI=1)	1	Unfavorable	Undifferentiated or Poorly Differentiated	High	Neuroblastoma	C76.0	Head, face or neck, NOS Cheek, NOS Jaw, NOS Nose, NOS Cervical region, NOS Supraclavicular region, NOS	High Risk	70-80	10	70-80/20-30	0	Primary Site	0	0
P077	4	Male	1008	Alive	3222	2009	Stage 4	Not Amplified	Diploid (DI=1)	1	Unfavorable	Undifferentiated or Poorly Differentiated	Low	Neuroblastoma	C74.9	Adrenal gland, NOS Suprarenal gland Adrenal, NOS	High Risk	90	10	33147	0	0	0	0
P078	4	Female	1442	Alive	3736	2007	Stage 4	Not Amplified	Hyperdiploid (DI>1)	1.8	Unfavorable	Undifferentiated or Poorly Differentiated	High	Ganglioneuroblastoma, nodular	C74.9	Adrenal gland, NOS Suprarenal gland Adrenal, NOS	High Risk	45219	10	10-20/80-90	0	0	0	0
P079	4	Female	1757	Dead	1261	2005	Stage 4	Not Amplified	Diploid (DI=1)	1	Unfavorable	Unknown	Unknown	Neuroblastoma	C22.0	Liver Hepatic, NOS	High Risk	0	0	0	0	Primary Site; Bone Marrow; Other Metastatic Sites	0	0
P080	4	Female	1059	Dead	995	2004	Stage 4	Not Amplified	Diploid (DI=1)	1	Unfavorable	Undifferentiated or Poorly Differentiated	Intermediate	Neuroblastoma	C74.9	Adrenal gland, NOS Suprarenal gland Adrenal, NOS	High Risk	0	0	0	0	Bone Marrow; Other, specify: Thorax including supraclavicular neck and mediastinum.	0	0
P081	4	Female	1010	Alive	2386	2007	Stage 4	Amplified	Diploid (DI=1)	1	Unfavorable	Undifferentiated or Poorly Differentiated	Unknown	Neuroblastoma	C48.0	Retroperitoneum Periadrenal tissue Perinephric tissue Peripancreatic tissue Perirenal tissue Retrocecal tissue Retroperitoneal tissue	High Risk	90	10	33147	0	0	0	0
P082	4	Female	641	Dead	575	2006	Stage 4	Amplified	Diploid (DI=1)	1	Unfavorable	Undifferentiated or Poorly Differentiated	Low	Neuroblastoma	C74.9	Adrenal gland, NOS Suprarenal gland Adrenal, NOS	High Risk	0	0	0	0	Bone; Other, specify: Liver, Lungs	0	0
P083	4	Male	1037	Dead	822	2010	Stage 4	Not Amplified	Diploid (DI=1)	1	Unfavorable	Undifferentiated or Poorly Differentiated	Intermediate	Neuroblastoma	C76.2	Abdomen, NOS Abdominal wall, NOS Intra-abdominal site, NOS	High Risk	75	10	75/25	0	Bone; Bone Marrow; Lymph Nodes	0	0
P084	4	Male	1330	Dead	1543	2008	Stage 4	Not Amplified	Diploid (DI=1)	1	Unfavorable	Undifferentiated or Poorly Differentiated	Low	Ganglioneuroblastoma, nodular	C74.9	Adrenal gland, NOS Suprarenal gland Adrenal, NOS	High Risk	90	10	33147	0	Bone; Other, specify: Bone and soft tissue of skull, occipital skull/epidural tumor.	65-96	1
P085	4	Female	710	Dead	465	2006	Stage 4	Amplified	Hyperdiploid (DI>1)	1.6	Unfavorable	Undifferentiated or Poorly Differentiated	High	Neuroblastoma	C76.0	Head, face or neck, NOS Cheek, NOS Jaw, NOS Nose, NOS Cervical region, NOS Supraclavicular region, NOS	High Risk	0	0	0	0	Bone Marrow	0	0
P086	4	Male	885	Dead	493	2007	Stage 4	Not Amplified	Hyperdiploid (DI>1)	1.11	Unfavorable	Undifferentiated or Poorly Differentiated	Intermediate	Ganglioneuroblastoma, nodular	C74.9	Adrenal gland, NOS Suprarenal gland Adrenal, NOS	High Risk	80	10	80/20	0	0	0	0
P087	4	Female	746	Dead	330	2003	Stage 4	Amplified	Hyperdiploid (DI>1)	1.82	Unknown	Unknown	Unknown	Unknown	C48.0	Retroperitoneum Periadrenal tissue Perinephric tissue Peripancreatic tissue Perirenal tissue Retrocecal tissue Retroperitoneal tissue	High Risk	85	15	75/25	0	0	0	0
P088	4	Male	1713	Dead	934	2005	Stage 4	Not Amplified	Hyperdiploid (DI>1)	1.2	Unfavorable	Unknown	Unknown	Neuroblastoma	C74.9	Adrenal gland, NOS Suprarenal gland Adrenal, NOS	High Risk	0	0	0	0	0	0	0
P089	4	Female	1030	Dead	920	2004	Stage 4	Not Amplified	Diploid (DI=1)	1	Unfavorable	Undifferentiated or Poorly Differentiated	Intermediate	Neuroblastoma	C74.9	Adrenal gland, NOS Suprarenal gland Adrenal, NOS	High Risk	0	0	0	0	Other, specify: Liver	0	0
P090	4	Female	679	Alive	4565	2001	Stage 4	Not Amplified	Diploid (DI=1)	1	Favorable	Differentiating	Low	Neuroblastoma	C74.1	Medulla of adrenal gland	High Risk	90	1	0	0	0	0	0
P091	4	Female	328	Dead	481	2011	Stage 4	Not Amplified	Diploid (DI=1)	1	Favorable	Undifferentiated or Poorly Differentiated	Intermediate	Neuroblastoma	C76.2	Abdomen, NOS Abdominal wall, NOS Intra-abdominal site, NOS	Intermediate Risk	70	20-30	70/30	0	Primary site; Bone	80	5
P092	4	Female	2279	Alive	3794	2008	Stage 4	Not Amplified	Diploid (DI=1)	1	Unfavorable	Undifferentiated or Poorly Differentiated	Intermediate	Neuroblastoma	C77.2	Intra-abdominal lymph nodes Abdominal lymph node Aortic lymph node Celiac lymph node Colic lymph node Common duct lymph node Gastric lymph node Hepatic lymph node Ileocolic lymph node Inferior mesenteric lymph node Intestinal lymph node Lumbar lymph node	High Risk	90	45214	33147	0	0	0	0
P093	4	Male	688	Alive	3007	2009	Stage 4	Amplified	Hyperdiploid (DI>1)	1.27	Unfavorable	Undifferentiated or Poorly Differentiated	High	Neuroblastoma	C76.2	Abdomen, NOS Abdominal wall, NOS Intra-abdominal site, NOS	High Risk	90	10	33147	0	0	0	0
P094	4	Female	1514	Alive	3180	2009	Stage 4	Not Amplified	Hyperdiploid (DI>1)	1.16	Unfavorable	Undifferentiated or Poorly Differentiated	Intermediate	Neuroblastoma	C76.2	Abdomen, NOS Abdominal wall, NOS Intra-abdominal site, NOS	High Risk	97-98	15	0	0	Bone Marrow	0	0
P095	4	Female	754	Dead	456	2006	Stage 4	Unknown	Unknown	0	Unknown	Unknown	Unknown	Neuroblastoma	C74.9	Adrenal gland, NOS Suprarenal gland Adrenal, NOS	High Risk	20	10	20/80	0	0	0	0
P096	4	Female	341	Dead	2466	2007	Stage 4	Not Amplified	Hyperdiploid (DI>1)	1.23	Favorable	Unknown	Unknown	Neuroblastoma	C76.3	Pelvis, NOS Buttock, NOS Groin, NOS Ischiorectal fossa Pelvic wall, NOS Perineum, NOS Rectovaginal septum Rectovesical septum Gluteal region, NOS Inguinal region, NOS Perirectal region, NOS Presacral region, NOS Sacrococcygeal region, NOS	Intermediate Risk	90	10	33147	0	Primary Site	95	3
P097	4	Female	2060	Alive	4116	2007	Stage 4	Not Amplified	Hyperdiploid (DI>1)	1.09	Unfavorable	Unknown	Unknown	Ganglioneuroblastoma, nodular	C76.2	Abdomen, NOS Abdominal wall, NOS Intra-abdominal site, NOS	High Risk	90	5	33147	0	0	0	0
P098	4	Male	564	Dead	779	2006	Stage 4	Amplified	Hyperdiploid (DI>1)	1.16	Unfavorable	Undifferentiated or Poorly Differentiated	High	Neuroblastoma	C74.9	Adrenal gland, NOS Suprarenal gland Adrenal, NOS	High Risk	5	0	5/95	0	Bone	0	0
P099	4	Male	602	Alive	4213	2004	Stage 4	Amplified	Diploid (DI=1)	1	Unknown	Unknown	Unknown	Neuroblastoma	C74.9	Adrenal gland, NOS Suprarenal gland Adrenal, NOS	High Risk	0	0	0	0	Other, specify: Cranial Fossa into Epidural Space	0	0
P100	4	Female	1037	Dead	700	2008	Stage 4	Not Amplified	Hyperdiploid (DI>1)	1.14	Unfavorable	Undifferentiated or Poorly Differentiated	High	Neuroblastoma	C76.2	Abdomen, NOS Abdominal wall, NOS Intra-abdominal site, NOS	High Risk	60	10	60/40	0	0	0	0
P101	4	Male	1112	Alive	768	2009	Stage 4	Not Amplified	Hyperdiploid (DI>1)	1.97	Unfavorable	Undifferentiated or Poorly Differentiated	Low	Ganglioneuroblastoma, nodular	C74.9	Adrenal gland, NOS Suprarenal gland Adrenal, NOS	High Risk	90	10	33147	0	Bone	0	0
P102	4	Male	806	Dead	470	2006	Stage 4	Not Amplified	Hyperdiploid (DI>1)	1.13	Unfavorable	Unknown	Unknown	Neuroblastoma	C76.2	Abdomen, NOS Abdominal wall, NOS Intra-abdominal site, NOS	High Risk	90	10	35827	0	Primary Site; Other Metastatic Sites	0	0
P103	4	Male	1123	Dead	1605	1999	Stage 4	Not Amplified	Hyperdiploid (DI>1)	1.06	Unfavorable	Undifferentiated or Poorly Differentiated	Low	Neuroblastoma	C74.9	Adrenal gland, NOS Suprarenal gland Adrenal, NOS	High Risk	90	10	70/30	0	0	0	0
P104	4	Female	696	Alive	4560	2005	Stage 4	Not Amplified	Hyperdiploid (DI>1)	1.73	Unfavorable	Differentiating	Low	Neuroblastoma	C74.9	Adrenal gland, NOS Suprarenal gland Adrenal, NOS	High Risk	85-90	30	0	0	0	0	0
P105	4	Female	2004	Dead	1114	1995	Stage 4	Not Amplified	Hyperdiploid (DI>1)	1.06	Unfavorable	Unknown	Unknown	Unknown	Unknown	ABDOMEN/PERITONEUM OR RETROPERITONEUM	High Risk	0	0	0	0	0	0	0
P106	4	Male	2241	Dead	1321	2007	Stage 4	Not Amplified	Diploid (DI=1)	1	Unfavorable	Differentiating	Low	Neuroblastoma	C76.2	Abdomen, NOS Abdominal wall, NOS Intra-abdominal site, NOS	High Risk	40	10	40/60	0	Bone	0	0
P107	4	Male	3446	Dead	1549	2010	Stage 4	Not Amplified	Hyperdiploid (DI>1)	1.47	Unfavorable	Undifferentiated or Poorly Differentiated	Intermediate	Neuroblastoma	C48.0	Retroperitoneum Periadrenal tissue Perinephric tissue Peripancreatic tissue Perirenal tissue Retrocecal tissue Retroperitoneal tissue	High Risk	90	0	0	0	0	98	1
P108	4	Male	2273	Alive	3586	2008	Stage 4	Not Amplified	Hyperdiploid (DI>1)	1.45	Unfavorable	Undifferentiated or Poorly Differentiated	Low	Neuroblastoma	C64.9	Kidney, NOS Renal, NOS Kidney parenchyma	High Risk	80	20	80/20	0	Bone	0	0
P109	4	Female	515	Alive	3787	2006	Stage 4	Not Amplified	Diploid (DI=1)	1	Favorable	Undifferentiated or Poorly Differentiated	Intermediate	Neuroblastoma	C76.1	Thorax, NOS Axilla, NOS Chest, NOS Chest wall, NOS Intrathoracic site, NOS Thoracic wall, NOS Infraclavicular region, NOS Scapular region, NOS	High Risk	70	10	70/30	0	0	0	0
P110	4	Male	1438	Alive	2483	2009	Stage 4	Not Amplified	Diploid (DI=1)	1	Unfavorable	Undifferentiated or Poorly Differentiated	Intermediate	Neuroblastoma	C76.1	Thorax, NOS Axilla, NOS Chest, NOS Chest wall, NOS Intrathoracic site, NOS Thoracic wall, NOS Infraclavicular region, NOS Scapular region, NOS	High Risk	80	10	80/20	0	0	0	0
P111	4	Male	1434	Dead	304	2010	Stage 4	Not Amplified	Diploid (DI=1)	1	Unfavorable	Undifferentiated or Poorly Differentiated	High	Ganglioneuroblastoma, nodular	C74.9	Adrenal gland, NOS Suprarenal gland Adrenal, NOS	High Risk	90	30	33147	0	0	0	0
P112	4	Male	1860	Alive	3467	2005	Stage 4	Amplified	Diploid (DI=1)	1	Unfavorable	Undifferentiated or Poorly Differentiated	High	Neuroblastoma	C64.9	Kidney, NOS Renal, NOS Kidney parenchyma	High Risk	0	0	0	0	0	0	0
P113	4	Female	648	Dead	296	2010	Stage 4	Amplified	Diploid (DI=1)	1	Unfavorable	Undifferentiated or Poorly Differentiated	High	Neuroblastoma	C76.2	Abdomen, NOS Abdominal wall, NOS Intra-abdominal site, NOS	High Risk	70	10	70/30	0	Primary site; Bone; Other metastatic sites	0	0
P114	4	Female	328	Dead	481	2011	Stage 4	Not Amplified	Diploid (DI=1)	1	Favorable	Undifferentiated or Poorly Differentiated	Intermediate	Neuroblastoma	C76.2	Abdomen, NOS Abdominal wall, NOS Intra-abdominal site, NOS	Intermediate Risk	70	20-30	70/30	0	Primary site; Bone	80	5
P115	4	Female	696	Dead	3232	2009	Stage 4	Not Amplified	Hyperdiploid (DI>1)	1.97	Unfavorable	Undifferentiated or Poorly Differentiated	Intermediate	Neuroblastoma	C48.0	Retroperitoneum Periadrenal tissue Perinephric tissue Peripancreatic tissue Perirenal tissue Retrocecal tissue Retroperitoneal tissue	High Risk	85	25	85/15	0	0	0	0
P116	4	Male	1961	Dead	1765	2006	Stage 4	Not Amplified	Hyperdiploid (DI>1)	1.11	Unfavorable	Unknown	Unknown	Neuroblastoma	C74.1	Medulla of adrenal gland	High Risk	90	10	33147	0	0	0	0
P117	4	Male	1659	Dead	916	2009	Stage 4	Not Amplified	Hyperdiploid (DI>1)	1.17	Unfavorable	Undifferentiated or Poorly Differentiated	High	Neuroblastoma	C48.0	Retroperitoneum Periadrenal tissue Perinephric tissue Peripancreatic tissue Perirenal tissue Retrocecal tissue Retroperitoneal tissue	High Risk	80	10	80/20	0	0	0	0
P118	4	Male	1040	Dead	787	2010	Stage 4	Not Amplified	Hyperdiploid (DI>1)	1.5	Unfavorable	Undifferentiated or Poorly Differentiated	High	Neuroblastoma	C74.9	Adrenal gland, NOS Suprarenal gland Adrenal, NOS	High Risk	90	10	33147	0	0	0	0
P119	4	Male	1091	Dead	809	2008	Stage 4	Not Amplified	Diploid (DI=1)	1	Unfavorable	Undifferentiated or Poorly Differentiated	High	Ganglioneuroblastoma, nodular	C74.9	Adrenal gland, NOS Suprarenal gland Adrenal, NOS	High Risk	70	10	70/30	0	Lymph Nodes; Other, specify: Liver	0	0
P120	4	Male	1099	Dead	1692	2009	Stage 4	Amplified	Diploid (DI=1)	1	Unfavorable	Undifferentiated or Poorly Differentiated	High	Neuroblastoma	C76.2	Abdomen, NOS Abdominal wall, NOS Intra-abdominal site, NOS	High Risk	90	20	33147	0	Other, specify: Right mandible soft tissue	0	0
P121	4	Female	699	Alive	1934	2002	Stage 4	Amplified	Hyperdiploid (DI>1)	1.79	Unfavorable	Undifferentiated or Poorly Differentiated	Intermediate	Neuroblastoma	C74.1	Medulla of adrenal gland	High Risk	95	5	33147	0	0	0	0
P122	4	Male	1710	Dead	430	2005	Stage 4	Not Amplified	Hyperdiploid (DI>1)	1.99	Unfavorable	Unknown	Unknown	Neuroblastoma	C76.2	Abdomen, NOS Abdominal wall, NOS Intra-abdominal site, NOS	High Risk	0	0	0	0	Bone	0	0
P123	4	Male	2008	Dead	2636	2005	Stage 4	Amplified	Diploid (DI=1)	1	Unfavorable	Undifferentiated or Poorly Differentiated	Unknown	Neuroblastoma	C64.9	Kidney, NOS Renal, NOS Kidney parenchyma	High Risk	0	0	0	0	Bone; Bone Marrow; Other Metastatic Sites	0	0
P124	4	Male	666	Alive	5356	2001	Stage 4	Amplified	Hyperdiploid (DI>1)	1.3	Unfavorable	Undifferentiated or Poorly Differentiated	Intermediate	Neuroblastoma	C74.1	Medulla of adrenal gland	High Risk	0	0	0	0	0	0	0
P125	4	Male	635	Alive	4621	2002	Stage 4	Not Amplified	Hyperdiploid (DI>1)	1.92	Unfavorable	Undifferentiated or Poorly Differentiated	Low	Neuroblastoma	C74.1	Medulla of adrenal gland	High Risk	80-90	10	0	0	0	0	0
P126	4	Male	1366	Dead	224	2006	Stage 4	Not Amplified	Diploid (DI=1)	1	Unfavorable	Undifferentiated or Poorly Differentiated	High	Neuroblastoma	C74.9	Adrenal gland, NOS Suprarenal gland Adrenal, NOS	High Risk	80	10	80/20	0	0	0	0
P127	4	Female	1973	Dead	1212	2005	Stage 4	Not Amplified	Diploid (DI=1)	1	Unfavorable	Unknown	Unknown	Ganglioneuroblastoma, nodular	C74.9	Adrenal gland, NOS Suprarenal gland Adrenal, NOS	High Risk	0	0	0	0	Bone; Bone Marrow	0	0
P128	4S	Male	60	Alive	3703	2008	Stage 4s	Not Amplified	Hyperdiploid (DI>1)	1.97	Favorable	Undifferentiated or Poorly Differentiated	Low	Neuroblastoma	C74.0	Cortex of adrenal gland	Intermediate Risk	40	0	0	0	0	0	0
P129	4S	Male	3	Alive	3624	2008	Stage 4s	Not Amplified	Hyperdiploid (DI>1)	1.21	Favorable	Undifferentiated or Poorly Differentiated	Low	Neuroblastoma	C48.0	Retroperitoneum Periadrenal tissue Perinephric tissue Peripancreatic tissue Perirenal tissue Retrocecal tissue Retroperitoneal tissue	Low Risk	90	0	0	0	0	0	0
P130	4S	Male	56	Alive	2064	2007	Stage 4s	Not Amplified	Hyperdiploid (DI>1)	2.04	Favorable	Undifferentiated or Poorly Differentiated	Unknown	Neuroblastoma	C74.9	Adrenal gland, NOS Suprarenal gland Adrenal, NOS	Low Risk	90	10	33147	0	0	0	0
P131	4S	Male	4	Dead	20	2009	Stage 4s	Not Amplified	Diploid (DI=1)	1	Favorable	Undifferentiated or Poorly Differentiated	Low	Neuroblastoma	C76.2	Abdomen, NOS Abdominal wall, NOS Intra-abdominal site, NOS	Intermediate Risk	90	0	0	0	0	0	0
P132	4S	Female	74	Alive	2631	2009	Stage 4s	Amplified	Hyperdiploid (DI>1)	1.45	Favorable	Undifferentiated or Poorly Differentiated	Low	Neuroblastoma	C22.0	Liver Hepatic, NOS	High Risk	55	0	0	0	Primary site	0	0
P133	4S	Male	31	Dead	8	2009	Stage 4s	Not Amplified	Hyperdiploid (DI>1)	1.38	Unknown	Undifferentiated or Poorly Differentiated	High	Neuroblastoma	C74.9	Adrenal gland, NOS Suprarenal gland Adrenal, NOS	Intermediate Risk	85	0	0	0	0	0	0
P134	4S	Male	51	Alive	3832	2008	Stage 4s	Not Amplified	Hyperdiploid (DI>1)	1.67	Favorable	Undifferentiated or Poorly Differentiated	Low	Neuroblastoma	C74.9	Adrenal gland, NOS Suprarenal gland Adrenal, NOS	Low Risk	80	0	0	0	0	0	0
P135	4S	Male	62	Alive	3434	2009	Stage 4s	Not Amplified	Diploid (DI=1)	1	Unfavorable	Undifferentiated or Poorly Differentiated	High	Neuroblastoma	C76.2	Abdomen, NOS Abdominal wall, NOS Intra-abdominal site, NOS	Intermediate Risk	80	0	0	0	0	0	0
P136	4S	Male	7	Alive	2657	2010	Stage 4s	Not Amplified	Hyperdiploid (DI>1)	1.6	Favorable	Undifferentiated or Poorly Differentiated	Low	Neuroblastoma	C74.9	Adrenal gland, NOS Suprarenal gland Adrenal, NOS	Intermediate Risk	80	0	0	0	0	0	0
P137	4S	Female	60	Alive	2451	2007	Stage 4s	Not Amplified	Hyperdiploid (DI>1)	1.46	Favorable	Unknown	Unknown	Neuroblastoma	C75.5	Aortic body and other paraganglia Coccygeal body Coccygeal	Low Risk	90	0	0	0	0	0	0
P138	4S	Male	7	Alive	3244	2009	Stage 4s	Not Amplified	Diploid (DI=1)	1	Favorable	Undifferentiated or Poorly Differentiated	Low	Neuroblastoma	C64.9	Kidney, NOS Renal, NOS Kidney parenchyma	Intermediate Risk	90	20	33147	0	0	0	0
P139	4S	Male	72	Alive	3790	2005	Stage 4s	Not Amplified	Hyperdiploid (DI>1)	2.5	Favorable	Undifferentiated or Poorly Differentiated	Intermediate	Neuroblastoma	C74.9	Adrenal gland, NOS Suprarenal gland Adrenal, NOS	Low Risk	0	0	0	0	0	0	0
P140	4S	Male	21	Alive	3341	2001	Stage 4s	Not Amplified	Diploid (DI=1)	1	Favorable	Undifferentiated or Poorly Differentiated	Low	Unknown	C74.1	Bilateral adrenal	Intermediate Risk	0	0	0	0	0	0	0
P141	4S	Male	8	Alive	3396	2009	Stage 4s	Not Amplified	Hyperdiploid (DI>1)	1.28	Favorable	Undifferentiated or Poorly Differentiated	Intermediate	Neuroblastoma	C38.3	Mediastinum, NOS	Low Risk	90	0	0	0	0	0	0
P142	4S	Female	41	Alive	4074	2007	Stage 4s	Not Amplified	Hyperdiploid (DI>1)	1.31	Favorable	Undifferentiated or Poorly Differentiated	Low	Neuroblastoma	C48.0	Retroperitoneum Periadrenal tissue Perinephric tissue Peripancreatic tissue Perirenal tissue Retrocecal tissue Retroperitoneal tissue	Low Risk	45219	10	10-20/80-90	0	Primary site; Other metastatic sites	0	0
P143	4S	Male	18	Alive	3621	2008	Stage 4s	Not Amplified	Hyperdiploid (DI>1)	2.36	Favorable	Undifferentiated or Poorly Differentiated	Low	Neuroblastoma	C74.9	Adrenal gland, NOS Suprarenal gland Adrenal, NOS	Low Risk	75	0	0	0	0	0	0
P144	4S	Female	59	Alive	1219	2010	Stage 4s	Not Amplified	Hyperdiploid (DI>1)	1.25	Favorable	Undifferentiated or Poorly Differentiated	Low	Neuroblastoma	C76.2	Abdomen, NOS Abdominal wall, NOS Intra-abdominal site, NOS	Low Risk	40	0	0	0	0	0	0
P145	4S	Male	25	Alive	1324	2009	Stage 4s	Not Amplified	Hyperdiploid (DI>1)	2.27	Favorable	Undifferentiated or Poorly Differentiated	Low	Neuroblastoma	C74.9	Adrenal gland, NOS Suprarenal gland Adrenal, NOS	Low Risk	40	10	40/60	0	0	0	0
P146	4S	Male	52	Alive	3025	2009	Stage 4s	Not Amplified	Hyperdiploid (DI>1)	1.62	Favorable	Undifferentiated or Poorly Differentiated	Low	Neuroblastoma	C38.2	Posterior mediastinum	Low Risk	90	0	0	0	0	0	0
P147	4S	Female	58	Alive	205	2006	Stage 4s	Not Amplified	Hyperdiploid (DI>1)	1.31	Favorable	Undifferentiated or Poorly Differentiated	Intermediate	Neuroblastoma	C44.7	Skin of lower limb and hip, Skin of: Ankle, Calf, Foot	Low Risk	0	0	0	0	0	0	0
P148	4S	Female	11	Alive	3264	2006	Stage 4s	Not Amplified	Hyperdiploid (DI>1)	1.1	Favorable	Undifferentiated or Poorly Differentiated	Low	Neuroblastoma	C74.9	Adrenal gland, NOS Suprarenal gland Adrenal, NOS	Low Risk	40	30	40/60	0	0	0	0
